# Supplementary material for: Ecological Adaptation of Diverse Honey Bee (Apis mellifera) Populations
Source: PLoS One. 2010 Jun 15;5(6):e11096. doi: 10.1371/journal.pone.0011096 (PMC2886107; doi:10.1371/journal.pone.0011096)
Supplement: Dataset S1 — Spreadsheet containing the randomized incomplete block design (RIBD). Columns show how each colony (4–6) from different populations (1–3) is distributed across 58 blocks using a triplex experimental design afforded by the use of the triplex dimethylation labeling strategy. (0.02 MB XLS) [file pone.0011096.s001.xls]

## Sheet: Sheet1
Population			Colony
Light	Medium	Heavy	Light	Medium	Heavy
CA1	NZ	HI	233	378	399
HI	SK1	CA1	407	367	46
NZ	ON	CA2	387	174	211
CA1	HI	CH	372	401	390
NZ	CH	CA2	385	393	338
CA1	SK2	CA2	384	362	383
CA2	SK1	ON	383	370	174
CA2	CH	HI	331	390	402
ON	CH	CA1	224	394	374
ON	CA1	CH	174	46	396
ON	NZ	HI	7	126	403
CA2	HI	ON	72	404	224
SK2	CH	CA1	369	257	10
SK1	SK2	CA1	370	361	59
SK2	CA1	NZ	361	372	386
CA2	CA1	CH	382	373	394
CH	ON	CA2	225	55	331
NZ	ON	CH	378	224	398
HI	CA1	CH	399	374	225
CH	CA2	CA1	394	72	384
CA1	CH	SK2	373	397	364
CH	HI	NZ	257	400	385
CH	CA1	CA2	389	376	382
CA2	CH	NZ	336	225	126
CH	ON	HI	393	7	404
CA1	CH	NZ	10	389	333
HI	SK2	CH	404	364	257
NZ	CA1	CA2	333	233	381
NZ	HI	CA1	126	407	372
CA2	NZ	ON	381	333	7
HI	CA1	NZ	406	10	32
CH	NZ	HI	398	32	407
CA1	CH	SK1	375	395	363
SK1	CH	HI	367	398	400
HI	CA2	CH	401	331	395
CH	HI	NZ	390	406	378
SK2	CA1	CA2	362	371	336
SK2	CA2	CA1	364	382	375
CA1	CH	HI	376	396	406
CA2	SK1	HI	211	363	401
CA1	HI	CA2	374	399	332
HI	CA2	SK1	403	383	380
CA2	NZ	SK2	332	88	362
NZ	CA2	CH	386	338	393
CA1	CA2	SK2	46	332	369
NZ	CA2	ON	32	336	55
CH	CA1	CA2	397	375	72
CH	CA2	SK2	396	381	361
HI	CA1	NZ	400	384	88
CH	NZ	SK1	395	386	367
SK1	NZ	CA1	363	385	373
HI	NZ	CH	402	387	389
CA1	SK1	CH	59	380	397
CA2	CA1	NZ	338	59	387
ON	SK2	CA1	55	369	371
SK1	CA2	CA1	380	211	376
NZ	HI	CA1	88	403	233
CA1	HI	SK1	371	402	370
