# Supplementary material for: Ecological Adaptation of Diverse Honey Bee (Apis mellifera) Populations
Source: PLoS One. 2010 Jun 15;5(6):e11096. doi: 10.1371/journal.pone.0011096 (PMC2886107; doi:10.1371/journal.pone.0011096)
Supplement: Dataset S2 — Spreadsheet containing the raw quantitative ratios observed for each protein (columns) identified in the 58 blocks (three colonies per block) analyzed. The top row indicates the bee colonies in each block. (1.94 MB XLS) [file pone.0011096.s002.xls]

## Sheet: Sheet1
Amel GI	375	395	363	398	32	407	373	397	364	383	370	174	10	389	333	407	367	46	225	55	331	233	378	399	378	224	398	381	333	7	382	373	394	386	338	393	55	369	371	393	7	404	404	364	257	333	233	381	88
66531434	1	1.17407	1.05473	1	2.0278	1.32835	1	1.34646	1.89546	1	1.62138	0.864042	1	1.26873	1.35254	1	0.865773	0.7195	1	0.701533	0.6201	1	1.28376	1.19988	1	0.811094	0.980219	1	0.923233	2.03333	1	1.14345	0.649636	1	1.5443	1.08735	1	0.724526	0.722632	1	0.750357	1.25507	1	2.4275	1.03358	1	1.24222	0.613565	1
66500174	1	0.357667	0.356333	1	0.94175	0.82975	1	1.0714	0.5856	1	3.19287	1.51963	1	0.76175	1.3465	1	0.761333	0.707	1	0.20625	0.3125	1	0.52275	0.46375	1	1.0915	0.9235	1	1.43157	1.68843	1	2.121	0.5996	1	3.612	0.768429	1	0.5925	1.1975	1	0.595333	1.26467	1	0.353571	0.468286	1	1.59775	0.495	1
110755821	1	1.20014	1.11286	1	0.731778	0.513444	1	1.79925	0.975	1	1.09611	0.638	1	1.11538	0.490375	1	1.144	1.18614	1	0.671556	0.866222	1	0.571333	0.655333	1	0.638857	1.08243	1	1.1558	1.35	1	1.02009	0.854182	1	1.02473	0.853364	1	0.690444	1.08844	1	0.309	0.932125	1	0.745333	0.7015	1	1.53425	0.88975	1
58585108	1	3.93057	0.399143	1	0.962143	1.54329	1	2.40321	0.405895	1	0.256222	0.121889	1	0.123444	0.544778	1	9.0555	10.5693	1	1.6425	3.8565	1	1.2115	1.39613	1	5.83314	1.717	1	0.47	0.615667	1	0.4445	0.192	1	2.96055	1.52055	1	0.4975	0.417	1	0.376929	0.693714	1	2.05292	1.00938	1	0.29625	2.70625	1
66534750	1	1.44525	1.23325	1	1.16043	1.31943	1	1.1538	0.8728	1	1.2305	0.75025	1	0.9994	1.062	1	0.748667	0.860333	1	0.915667	0.975333	1	0.81125	0.72825	1	1.25367	1.02917	1	0.7235	0.961	1	0.7354	0.3662	1	1.25467	0.762	1	0.74525	0.75325	1	0.7358	1.6178	1	1.512	0.7866	1	1.82286	1.11643	1
110763730	1	1.18315	0.7724	1	2.44164	1.19293	1	1.7433	1.8102	1	1.49506	0.853278	1	0.474875	0.459313	1	1.0865	0.686375	1	0.610571	0.665786	1	1.03408	0.99	1	0.563154	0.726769	1	0.384	1.57244	1	1.07731	0.517687	1	1.20491	0.928913	1	0.689571	0.674786	1	0.537308	1.18369	1	1.549	0.805762	1	2.37685	0.898308	1
58585144	1	0.7262	0.6061	1	2.88625	3.97775	1	1.44331	1.02423	1	0.663167	0.371833	1	0.274538	0.321846	1	0.886556	1.59511	1	2.4914	14.8146	1	0.398444	1.12322	1	12.6738	3.0735	1	0.151	0.6698	1	0.657778	0.321333	1	1.91269	0.821462	1	0.6575	0.819833	1	1.07333	2.57475	1	1.9662	0.3092	1	2.02013	4.27707	1
66513527	1	0.9948	0.5002	1	1.0685	0.7985	1	1.021	0.5705	1	1.4365	0.85725	1	1.16175	0.8025	1	1.182	0.802333	1	0.562333	0.781	1	0.888714	1.02029	1	0.886667	0.587167	1	0.523	1.33	1	0.9552	0.5164	1	1.97714	1.044	1	0.536333	0.498667	1	0.746857	1.17714	1	1.2795	0.727833	1	3.1478	1.0954	1
110760082	1	1.11633	0.971833	1	2.28436	1.23909	1	1.52164	1.85409	1	2.30967	0.749	1	1.0147	1.2169	1	0.998091	0.569455	1	0.469933	0.650267	1	0.737571	0.908571	1	1.02514	0.876571	1	0.948667	1.80367	1	0.724111	0.340444	1	2.29958	1.07242	1	0.6403	0.9387	1	0.731714	1.46957	1	1.78	0.835636	1	1.444	0.618571	1
62526112	1	1.00933	0.624267	1	0.909278	0.690278	1	1.3665	0.947929	1	0.969826	0.589957	1	0.966706	0.801941	1	0.963706	0.957	1	0.586407	0.923852	1	0.715444	0.865167	1	0.85525	1.02842	1	0.794684	1.099	1	1.07586	0.679	1	1.29632	0.789053	1	0.688438	0.744938	1	0.457	1.20593	1	1.04452	0.644714	1	1.62928	1.13767	1
110750934	1	1.27025	0.99475	1	0.72375	0.5195	1	1.2252	1.2954	1	1.043	0.4408	1	1.04933	1.0875	1	0.69375	0.8115	1	0.545	0.965	1	0.836	0.76525	1	0.6025	0.4285	1	0.56	1.05575	1	0.9875	0.4905	1	1.96812	1.06163	1	0.7145	0.71825	1	0.6268	1.2388	1	1.86217	1.01167	1	2.2894	1.8156	1
110763326	1	0.733	0.662	1	0.478	0.601	1	1.01	1.0615	1	0.8435	0.4975	1	0.897	0.682	1	0.484	0.549	1	0.412	0.544	1	0.684	0.7345	1	0.492	0.6005	1	0.612	0.775667	1	1.72675	1.26825	1	2.699	1.125	1	0.414333	0.406667	1	0.967333	1.53433	1	1.039	0.720333	1	2.6565	1.272	1
110758308	1	1.61067	1.01267	1	1.09343	1.06429	1	6.09617	6.05333	1	1.5136	0.8596	1	1.74975	1.8	1	0.609667	0.55	1	0.591429	0.362571	1	1.0482	0.7312	1	0.66	0.904167	1	1.39283	2.06967	1	1.1265	0.663167	1	1.759	1.0786	1	0.957167	0.936333	1	0.505	1.06533	1	1.01967	0.522	1	0.742333	0.502667	1
110749017	1	0.716778	0.688556	1	2.285	1.35	1	0.84375	0.6495	1	0.882429	0.829	1	0.3004	0.3538	1	1.06	1.6925	1	0.94	1.86688	1	0.94625	0.75575	1	2.3632	0.9602	1	0.247167	1.078	1	1.06817	0.371	1	3.28578	1.36422	1	0.341857	0.505429	1	0.561667	1.49133	1	1.11963	0.51425	1	2.07783	1.50433	1
66521282	1	1.13273	1.0698	1	0.851421	0.933579	1	1.57567	1.1386	1	1.26333	0.998625	1	1.06563	0.648579	1	0.75155	1.02255	1	0.507067	0.7935	1	0.795708	1.17042	1	0.708741	1.0497	1	0.9525	1.3579	1	0.8885	0.709182	1	1.09657	0.665714	1	0.930217	0.961826	1	0.460435	1.25009	1	0.876737	0.757263	1	1.49367	0.875389	1
110758214	1	1.15675	0.80525	1	0.8375	0.78825	1	1.41	0.839667	1	0.9962	0.6448	1	0.87675	0.9755	1	0.990556	0.995556	1	0.629	0.9734	1	0.654571	0.837	1	1.08956	1.44278	1	0.8965	1.31717	1	1.098	0.6754	1	2.09783	0.9665	1	0.6818	0.7762	1	0.5586	1.1374	1	0.861	0.8246	1	1.92386	1.48743	1
66534660	1	1.52969	1.139	1	1.42912	1.36694	1	1.51623	1.832	1	1.53744	0.6745	1	1.03567	0.98875	1	0.881357	0.917143	1	0.786682	0.830818	1	0.952187	0.885938	1	0.993526	0.662	1	0.698812	1.39538	1	0.957238	0.533571	1	1.4966	0.904733	1	0.84615	0.87695	1	0.559308	1.19085	1	1.45525	0.71425	1	2.02586	1.34707	1
58585146	1	0.992889	0.658944	1	1.24888	1.09271	1	0.928875	0.664875	1	1.22561	0.544167	1	0.643389	0.694389	1	1.12819	0.982187	1	0.86884	1.37644	1	0.706	43.5507	1	1.40157	1.14361	1	0.703667	1.13644	1	1.15605	0.58185	1	1.47019	0.95	1	0.824	0.826937	1	0.6216	1.65433	1	1.01813	0.5918	1	1.77755	1.29195	1
58585132	1	2.0245	1.2895	1	0.9785	1.271	1	4.055	2.565	1	2.4805	1.1625	1	1.27967	1.21567	1	1.351	1.9655	1	0.9335	1.0035	1	0.9425	0.954	1	0.888	2.1055	1	1.924	1.8195	1	0.761	0.684	1	1.473	0.6525	1	1.785	1.288	1	0.49	0.882	1	1.281	1.459	1	0.728	0.338	1
110750162	1	1.23767	0.481	1	1.371	1.01	1	1.44613	0.950875	1	1.35522	0.774	1	0.9198	1.2956	1	1.206	0.9442	1	0.597636	0.955182	1	0.596667	0.746333	1	0.639111	0.790556	1	0.802625	1.278	1	1.26967	0.743333	1	1.6775	0.934375	1	0.612833	0.729833	1	0.709714	1.27243	1	1.1994	0.7582	1	1.511	0.9729	1
66521738	1	1.06227	0.703091	1	1.78309	1.22391	1	1.23777	1.81154	1	2.60923	0.903615	1	1.11267	1.04113	1	0.872462	0.807846	1	0.731375	0.692	1	1.15067	0.829667	1	0.733938	0.803937	1	0.807333	1.67953	1	1.00092	0.510167	1	1.725	1.11608	1	0.84875	0.87725	1	0.819312	1.64025	1	2.24073	0.848533	1	1.47167	0.681167	1
48098039	1	1.4342	1.376	1	1.37835	1.09118	1	1.1182	1.63927	1	1.7109	0.704172	1	1.49933	1.29043	1	0.832571	0.491571	1	0.705786	0.499321	1	1.30442	1.19311	1	0.692	0.600708	1	0.794667	1.78085	1	0.879077	0.516846	1	1.50523	1.14477	1	0.651048	0.749238	1	0.656214	1.26893	1	2.09	0.694273	1	1.44595	0.823273	1
48100966	1	1.17219	0.96225	1	1.327	1.10228	1	1.17722	1.40333	1	1.80158	0.793	1	1.42744	1.50248	1	1.03082	0.740059	1	0.83569	0.707759	1	1.04989	0.918389	1	0.995714	1.08631	1	0.984727	1.59732	1	1.03783	0.603522	1	1.80632	1.111	1	0.768217	0.67687	1	0.677941	1.34188	1	1.89757	0.886762	1	1.16474	0.627696	1
66564518	1	1.0085	0.598	1	0.7125	0.9535	1	0.938	1.043	1	0.9055	0.56475	1	0.789	1.105	1	0.921667	1.20567	1	0.571	1.122	1	0.628	0.954	1	0.813	1.171	1	1.115	1.629	1	1.17725	0.80025	1	1.19933	271.133	1	0.6685	1.2125	1	0.387	0.689	1	1.13	1.063	1	0.8945	0.71675	1
66525522	1	1.122	0.551	1	1.353	0.708	1	1.5375	1.0815	1	1.345	0.539	1	0.796	1.325	1	0.833	0.651	1	0.86	0.608	1	1.087	0.845	1	0.674	0.7455	1	1.088	1.237	1	0.99	0.739	1	1.337	0.397	1	0.9415	0.4655	1	0.402	1.342	1	1.006	0.527	1	0.909	0.637	1
66548968	1	1.04567	0.800667	1	0.766667	0.947667	1	1.797	1.16729	1	1.19886	0.713857	1	0.99	1.038	1	0.85725	0.726	1	0.5254	0.7558	1	0.523333	0.555667	1	0.917833	1.08917	1	0.888	0.773667	1	0.987333	0.592444	1	1.11329	0.770429	1	0.697	1.4812	1	0.5842	1.434	1	1.05775	0.71125	1	0.969	0.826	1
66509780	1	0.539	0.755667	1	0.8935	1.25275	1	1.50575	1.42575	1	1.3806	1.0804	1	1.55217	1.87583	1	0.665	0.5494	1	0.632	0.829583	1	0.7744	0.9	1	0.690714	0.756	1	1.06657	1.58943	1	1.701	0.89225	1	1.29425	1.1855	1	0.621143	0.828714	1	0.669	1.46917	1	1.1584	0.6954	1	1.31433	0.9	1
48141383	1	1.7585	0.905	1	2.924	1.74633	1	0.927333	1.324	1	0.662	0.581	1	0.968333	1.17667	1	1.2285	0.808	1	0.598667	1.087	1	1.221	0.919333	1	0.596625	0.536	1	0.2615	1.2835	1	1.12833	0.618667	1	2.8495	1.028	1	0.87475	0.8595	1	0.97025	1.3785	1	2.014	0.67	1	1.3605	1.0765	1
110763826	1	1.44256	0.889667	1	1.49892	1.00533	1	1.1037	0.9456	1	1.18846	0.741462	1	0.826333	0.7925	1	0.7007	0.6504	1	0.6586	0.7884	1	1.10308	0.985692	1	0.88075	0.702333	1	0.779875	1.40488	1	0.929467	0.581067	1	1.60608	0.942	1	0.642429	0.780214	1	0.477667	1.1684	1	1.39973	0.656182	1	2.4344	1.5042	1
110765226	1	1.7155	0.56	1	0.862333	0.673333	1	0.9875	0.617	1	0.97175	0.49825	1	0.932	0.960333	1	0.8495	0.6885	1	0.889333	1.04067	1	0.7065	0.6835	1	1.158	1.0904	1	1.07933	0.945333	1	1.309	0.79275	1	1.4605	0.746	1	0.86	0.677333	1	0.478	1.346	1	1.1935	0.802	1	1.157	0.6214	1
66503776	1	0.913875	0.862812	1	1.90446	1.17169	1	1.10638	1.25285	1	1.41614	0.848857	1	1.1752	1.1773	1	0.975	0.9496	1	0.687182	0.807273	1	1.386	1.08393	1	0.952769	0.873462	1	0.598214	1.37443	1	0.830467	0.563067	1	1.46325	1.10669	1	0.760125	0.805688	1	0.491308	1.36692	1	1.5778	0.767667	1	1.63287	1.07733	1
110756725	1	1.1165	0.8095	1	0.5876	0.7238	1	1.69	1.802	1	0.9352	0.6686	1	1.3396	1.2006	1	1.0584	0.9268	1	0.424667	0.702167	1	0.6516	0.5818	1	0.548667	0.939167	1	1.2166	1.225	1	1.2972	0.6898	1	0.841	0.712	1	0.578667	1.05033	1	0.477857	1.29643	1	1.755	0.8255	1	1.595	0.7366	1
110763386	1	1.343	1.044	1	0.827667	0.521167	1	1.319	1.7084	1	2.5315	1.16425	1	1.74557	0.894714	1	1.16967	0.632167	1	0.495636	0.600636	1	1.31	1.16837	1	0.4013	0.5486	1	1.48633	1.579	1	1.263	1.6866	1	1.15117	1.22767	1	0.894143	1.32029	1	0.186571	0.875714	1	2.03767	1.015	1	1.5382	0.7812	1
66556180	1	0.7008	0.5336	1	1.171	1.1516	1	1.5476	0.9112	1	1.23263	0.715625	1	1.1305	0.8415	1	0.867833	1.202	1	0.36675	0.71325	1	0.46125	0.837	1	0.548	1.17967	1	0.805143	1.02743	1	0.69975	0.53125	1	1.638	1.105	1	0.457333	0.779667	1	0.426667	0.817333	1	0.623667	0.662333	1	2.22933	1.52767	1
110759569	1	1.10809	1.12127	1	1.00985	1.326	1	1.02846	0.637385	1	0.969333	0.404067	1	0.8917	1.2399	1	1.22807	1.22979	1	0.824059	1.34941	1	0.721714	0.885929	1	1.23269	1.01569	1	0.730556	0.923722	1	1.2778	0.6786	1	1.48045	0.850727	1	0.984267	0.6868	1	0.6707	1.3199	1	1.1066	0.5987	1	1.49807	1.92114	1
58585142	1	9.094	0.566	1	1.45429	1.74429	1	2.39956	0.302556	1	0.1866	0.1243	1	0.063	0.238	1	3.935	9.6934	1	1.7059	5.3968	1	6.09686	3.887	1	52275.2	2.54683	1	0.1118	0.1086	1	0.40175	0.128083	1	7.90587	2.40475	1	0.518214	0.570643	1	0.562722	0.953833	1	1.55485	0.461462	1	0.73075	8.42362	1
48101950	1	1.59	0.7785	1	0.906	0.9725	1	4.9155	2.8325	1	1.2535	0.7025	1	0.9796	1.0706	1	0.9425	1.2195	1	0.55025	0.80725	1	0.526	0.613	1	0.673833	0.992833	1	0.970333	0.907	1	1.17067	0.599333	1	3.02575	0.87175	1	0.63	1.08	1	0.44	1.36575	1	0.69425	0.52875	1	1.5584	1.0892	1
110777654	1	1.2502	1.3872	1	1.0486	0.7426	1	1.20275	1.2325	1	0.873857	0.429714	1	1.32967	1.21233	1	1.643	1.45433	1	0.8388	0.9718	1	1.559	1.54933	1	0.932167	1.7975	1	1.01175	0.800375	1	0.672	1.014	1	0.857167	1.2335	1	0.507	0.7605	1	0.3655	1.0855	1	0.925429	0.783143	1	0.7935	1.0605	1
110759540	1	0.946	1.144	1	1.192	1.311	1	2.687	1.681	1	0.66	0.651	1	0.716	1.364	1	0.638	1.042	1	0.419	0.9545	1	0.561	1.013	1	0.544	1.1675	1	1.102	1.03	1	1.467	0.641	1	0.888	0.876	1	0.849	1.03	1	0.489	2.216	1	1.273	0.733	1	1.04	1.148	1
110756609	1	0.6845	0.5035	1	0.418	1.087	1	1.956	0.2215	1	2.888	1.5615	1	1.3032	1.3074	1	3.2275	1.893	1	1.582	4.72133	1	0.465	0.992	1	5.598	5.263	1	1.60433	0.723	1	2.5815	4.402	1	1.27533	0.888333	1	0.642	0.6245	1	0.559125	1.23087	1	0.765667	0.663667	1	1.591	1.172	1
66547531	1	1.2758	0.8774	1	1.3122	1.0748	1	1.26018	1.09018	1	1.169	0.743545	1	0.828769	0.763077	1	0.707417	0.74125	1	0.627188	0.772375	1	1.003	1.17136	1	0.830867	0.7418	1	0.645818	1.46827	1	1.37343	0.812857	1	1.239	0.880636	1	0.753067	0.676467	1	0.513222	1.007	1	1.3469	0.7385	1	1.6565	1.02579	1
66524972	1	1.56933	1.16283	1	1.78154	0.996077	1	1.07445	1.54845	1	1.43912	0.8095	1	1.12413	1.02188	1	0.625667	0.609167	1	0.5745	0.319188	1	0.996	0.652833	1	0.727667	0.534667	1	0.902545	1.85964	1	0.68775	0.44575	1	2.11717	1.13783	1	0.660154	0.455615	1	0.8992	1.9342	1	1.8035	0.57625	1	1.4114	81.5412	1
66523464	1	1.055	0.817857	1	1.39443	0.909	1	1.3862	1.3358	1	1.29322	0.683889	1	1.22733	1.4495	1	0.768333	0.483833	1	0.6875	0.596667	1	1.09783	0.9015	1	0.759571	0.676	1	0.919143	1.50214	1	1.2545	0.5155	1	1.72383	1.07067	1	0.626833	0.696667	1	0.5925	1.761	1	1.89962	0.73625	1	1.28388	0.828625	1
66507594	1	2.136	0.937	1	0.87	0.720333	1	1.662	1.573	1	1.31567	0.538	1	1.29117	1.22083	1	0.73625	0.5925	1	0.519143	0.638857	1	1.093	0.6886	1	0.644833	0.776	1	1.06729	1.42	1	0.7112	0.5448	1	1.4934	0.698	1	0.6666	0.7252	1	0.620667	1.00767	1	2.49817	0.680667	1	1.1504	0.5218	1
48095525	1	1.21415	0.9539	1	1.35014	0.878714	1	1.08513	1.65287	1	1.13909	0.702696	1	0.829545	0.635636	1	1.11395	0.860682	1	0.734517	0.819793	1	1.0362	0.97955	1	0.679185	0.681926	1	0.504571	1.66671	1	1.01756	0.59356	1	1.39509	1.23691	1	0.77985	0.68875	1	0.530263	1.25542	1	1.32	0.719231	1	2.59372	1.50124	1
48098315	1	1.82	2.2645	1	1.9928	1.4972	1	1.31043	1.49129	1	1.79525	0.75775	1	1.59317	1.6825	1	0.7495	0.587	1	3.14225	1.10563	1	1.1595	0.90975	1	1.01971	1.05343	1	1.2975	2.3255	1	0.772	0.4535	1	1.70175	0.9615	1	0.7992	0.6896	1	0.384	0.603	1	2.00817	0.813667	1	1.80014	0.828571	1
110756584	1	0.792	0.909	1	1.69625	1.60875	1	1.7285	2.38717	1	1.6316	0.6908	1	1.66725	1.54113	1	0.559167	0.475	1	0.5868	0.4168	1	1.2546	0.8242	1	0.4245	0.69725	1	0.665429	1.825	1	0.9485	0.477	1	1.38367	0.995	1	0.7328	0.7062	1	0.7862	1.4116	1	1.7134	0.68	1	1.13	0.5816	1
66517659	1	1.057	270.525	1	1.204	0.771571	1	0.980571	0.88	1	1.11587	0.62525	1	0.975167	0.659667	1	0.8047	0.8074	1	0.71875	0.70425	1	1.06825	1.126	1	0.927714	0.837286	1	0.6883	1.1471	1	1.06943	0.627	1	1.5198	0.8652	1	0.656	0.677857	1	0.644857	1.49943	1	1.90833	0.780778	1	1.822	1.36833	1
66556287	1	1.411	1.28844	1	1.73086	1.31029	1	1.58312	2.13125	1	1.61325	1.02412	1	1.33608	1.64	1	0.828429	0.729857	1	0.739273	0.717545	1	1.23157	1.25243	1	0.693667	1.04317	1	0.7815	2.01783	1	0.9572	0.4702	1	1.583	1.13457	1	0.7361	0.7668	1	0.956333	1.66333	1	3.03533	1.23475	1	1.32222	0.675556	1
94158854	1	2.33635	4.85451	1	2.50747	1.16117	1	2.0653	6.77395	1	3.24453	0.778029	1	1.95108	2.23738	1	0.871761	0.508609	1	1.18512	0.259085	1	3.05725	0.822611	1	0.496815	0.367169	1	0.621889	2.98238	1	0.642429	0.424743	1	1.6233	1.60791	1	0.827926	0.511037	1	1.11256	0.958837	1	5.17195	0.863318	1	1.19429	0.457263	1
66530338	1	0.313	0.2885	1	0.8245	0.955	1	1.8424	0.437	1	0.555	0.4005	1	0.27875	0.28075	1	1.814	1.6815	1	0.411	2.0475	1	0.217667	0.512333	1	1.41333	1.17367	1	0.3465	0.7635	1	1.338	0.547	1	1.45667	0.749	1	0.5515	0.751	1	0.27725	0.9345	1	0.563	0.657333	1	0.8628	1.7022	1
110758259	1	0.478621	0.303138	1	0.682103	1.01828	1	1.50881	0.341719	1	1.001	0.749125	1	0.605313	0.477031	1	1.56139	2.22548	1	0.807591	2.05441	1	0.580032	0.960194	1	1.44977	2.36944	1	1.10334	0.717886	1	1.23753	0.959889	1	0.99375	0.65205	1	0.822316	0.975842	1	0.428115	1.1505	1	0.720026	0.848684	1	0.720812	0.772625	1
110761504	1	0.8945	0.579	1	1.254	0.946333	1	1.4145	1.3505	1	1.6165	1.136	1	1.5305	0.8205	1	0.619333	0.701667	1	0.48	0.632	1	0.777333	1.02967	1	0.69875	0.80775	1	0.977	1.5735	1	0.814333	0.455	1	1.76733	1.04233	1	0.486333	0.548	1	0.680333	1.015	1	1.2605	0.5845	1	1.80533	0.776333	1
110756783	1	1.34433	1.209	1	1.0845	1.0145	1	1.644	1.597	1	0.651	0.582	1	2.289	1.297	1	0.349	0.44	1	0.299	0.5835	1	0.468	0.804	1	0.533667	0.560333	1	0.715667	1.76833	1	0.498	0.401	1	2.222	1.0775	1	0.409667	0.424333	1	0.594	1.371	1	1.6425	0.80825	1	1.516	0.909	1
66559019	1	1.7255	0.591	1	0.961	1.162	1	1.261	1.13633	1	0.798833	0.413	1	0.6655	0.957	1	1.30975	1.438	1	1.06433	1.89183	1	0.591667	0.972667	1	1.386	1.00714	1	0.441667	0.782333	1	1.335	0.876	1	2.60686	1.09029	1	0.951	0.733667	1	0.661	0.611	1	0.84	0.658	1	1.1072	1.228	1
110760259	1	0.992	1.071	1	1.203	2.4515	1	1.0515	1.113	1	1.20867	0.671667	1	1.43833	2.117	1	0.614	0.3065	1	0.453	0.9925	1	0.8875	1.134	1	0.765	1.181	1	1.1785	3.0885	1	1.12	0.358	1	1.313	1.62167	1	0.5635	1.091	1	0.355	1.084	1	1.0845	1.023	1	1.3925	0.6075	1
48098073	1	0.7625	0.37125	1	1.919	2.13433	1	1.06744	0.659667	1	1.73583	0.699333	1	0.200375	0.627	1	0.968333	1.40983	1	0.910818	2.01073	1	0.252	0.350571	1	1.60267	1.23083	1	0.302	0.648429	1	1.23313	0.384875	1	1.5175	1.5745	1	0.432625	0.598875	1	0.395667	0.652833	1	0.63725	1.23175	1	1.01679	0.804714	1
66549728	1	0.859667	0.562	1	0.706	1.168	1	1.61033	0.677333	1	1.025	0.637	1	0.8205	0.663	1	0.94	1.212	1	0.976333	1.23933	1	0.554	0.835	1	1.14867	2.74933	1	1.031	1.2895	1	0.8905	0.657	1	0.796667	0.670667	1	0.7455	0.9665	1	0.4205	1.019	1	0.806	0.7685	1	1.4645	1.418	1
48098249	1	1.6715	1.156	1	1.699	1.063	1	1.05733	1.20967	1	1.314	0.557333	1	0.797	0.63375	1	0.95575	0.63	1	0.7406	0.62	1	1.211	1.196	1	0.6688	0.6	1	0.781667	1.41233	1	1.70475	0.61425	1	1.2262	1.074	1	0.868	0.805667	1	0.432	1.08867	1	1.3716	0.4468	1	1.21633	1.069	1
66504141	1	1.4304	1.6226	1	1.04333	1.51633	1	1.21962	1.44988	1	0.83825	0.542125	1	0.999	1.10767	1	0.89525	0.9245	1	0.556375	0.824	1	1.15386	1.27029	1	0.9548	0.7582	1	0.4595	0.9376	1	1.18825	0.65375	1	1.30817	0.864	1	0.742125	1.25825	1	0.6682	1.1198	1	1.04536	0.465091	1	1.33711	1.43156	1
66530147	1	1.2664	1.0572	1	1.31533	1.1	1	1.36882	1.32164	1	1.46833	0.687333	1	1.22383	1.1485	1	0.629667	0.605444	1	0.711111	0.748778	1	0.741778	0.830778	1	0.653909	0.752818	1	0.800182	1.352	1	0.8888	0.6234	1	1.47873	0.920545	1	0.731364	0.693636	1	0.569	1.2308	1	1.31731	0.765692	1	1.57233	0.756067	1
110755553	1	1.17567	0.749667	1	1.43617	1.35683	1	1.18538	1.589	1	1.6322	1.0876	1	1.10383	1.01217	1	0.940429	0.722143	1	0.7107	0.7352	1	0.9435	0.8515	1	0.818	0.706889	1	0.866545	1.73773	1	0.979	0.624091	1	1.69813	0.877	1	0.831	0.861556	1	0.760333	1.07433	1	1.4609	0.8399	1	1.214	0.711667	1
66546657	1	0.953417	0.57625	1	0.779071	0.811643	1	1.42207	0.531867	1	0.810667	0.521667	1	1.11842	0.975167	1	1.145	0.964769	1	0.6476	0.836733	1	0.572937	0.852812	1	0.771	1.10705	1	1.33042	1.16925	1	1.10831	0.900538	1	1.13717	0.752167	1	1.397	1.2275	1	0.382125	1.22575	1	1.04942	0.90575	1	1.39688	0.863688	1
66547450	1	1.144	0.804618	1	0.886185	0.943667	1	1.30336	0.864786	1	1.12906	0.742969	1	0.915	1.35913	1	0.796179	1.02364	1	0.59631	1.01455	1	0.695967	1.00477	1	0.718629	1.26111	1	1.05974	1.38263	1	1.0296	0.6614	1	1.35457	0.957086	1	0.824565	1.21639	1	0.453111	1.19889	1	1.10597	1.13552	1	1.48129	0.902706	1
66499163	1	1.14783	0.952167	1	1.1762	1.4566	1	0.829167	0.648667	1	1.104	0.542833	1	0.547833	0.4625	1	0.6928	0.7986	1	0.776167	1.3585	1	0.7398	1.2154	1	1.0622	0.9252	1	0.585	1.3636	1	0.8548	0.6306	1	1.4986	1.0524	1	0.599	0.887833	1	0.4508	1.1452	1	1.156	0.8442	1	1.2815	0.867833	1
110777451	1	1.5815	1.845	1	4.026	2.397	1	1.2525	2.27	1	1.739	0.825	1	1.227	1.019	1	0.6875	0.545	1	0.894	0.7065	1	1.3995	0.9165	1	0.6795	0.542	1	0.9055	2.559	1	0.732	0.488	1	1.618	1.198	1	0.768	0.9915	1	0.658	1.701	1	2.9955	0.9015	1	1.3295	0.8475	1
66513649	1	1.26833	1.441	1	1.23909	1.038	1	1.53422	1.44911	1	1.74016	0.904947	1	1.28989	1.0995	1	0.714526	0.777895	1	0.665762	0.737238	1	0.968143	1.029	1	0.79305	1.03545	1	1.17022	1.73417	1	1.12614	0.630714	1	1.40371	1.10294	1	0.703083	0.950583	1	0.517786	1.18486	1	1.55915	0.87645	1	1.29756	0.822167	1
66524882	1	0.982	0.556714	1	1.6755	1.19575	1	0.928	0.618833	1	1.279	0.62	1	0.686571	1.033	1	1.276	1.16492	1	0.763375	0.830875	1	0.6578	0.7598	1	1.1944	0.926	1	1.01937	1.48525	1	1.39925	0.7125	1	1.28891	0.826909	1	0.66375	0.6755	1	0.7765	1.34075	1	1.73467	0.9185	1	1.8784	1.0694	1
110756254	1	1.361	0.689	1	1.1455	1.0275	1	0.9035	0.8295	1	1.32	0.932	1	1.1485	0.972	1	0.756	0.539	1	0.8065	1	1	0.559	0.59	1	0.818	0.994	1	1.066	1.512	1	1.24175	0.55425	1	1.5425	0.749	1	0.593	0.7265	1	0.484333	1.13733	1	1.538	1.256	1	1.97475	1.19075	1
66526635	1	0.9651	0.8719	1	1.7031	1.0465	1	0.848308	1.06962	1	1.0008	1.0248	1	1.20945	1.04145	1	0.712333	0.553917	1	0.701789	0.902842	1	0.989143	1.25136	1	0.885867	0.802267	1	0.524667	1.588	1	1.27043	0.536143	1	1.12938	1.00954	1	0.490467	0.630333	1	0.453167	1.04817	1	1.3177	0.597	1	1.92292	1.13038	1
110749015	1	1.24855	1.19555	1	1.9564	1.3374	1	1.2769	1.2883	1	1.493	0.844538	1	0.864083	0.634583	1	0.8883	1.1559	1	0.98	1.26386	1	1.30536	1.244	1	1.79723	0.994	1	0.852067	1.947	1	0.73475	0.40975	1	1.65693	0.8794	1	0.769583	0.7475	1	0.6714	1.7564	1	1.86335	0.583294	1	1.34958	1.21333	1
58585222	1	0.4336	0.4682	1	0.1672	0.8418	1	0.980167	0.100333	1	0.5035	0.768833	1	0.4994	2.1566	1	1.5615	0.2535	1	0.363083	1.49375	1	3.0585	0.28175	1	1.81367	0.303667	1	0.904	1.7808	1	2.91067	4.04233	1	5.28133	5.82333	1	0.191	0.338857	1	0.457417	1.23133	1	0.51525	4.08925	1	5.7345	0.47425	1
110764063	1	1.129	0.495667	1	0.8615	0.751	1	1.499	1.003	1	0.739333	0.544667	1	0.788	1.177	1	0.95775	0.84675	1	0.548833	0.783333	1	0.716333	0.657667	1	0.8862	1.0088	1	1.1826	1.1382	1	0.9134	0.5442	1	1.456	0.927571	1	0.6835	0.59525	1	0.480667	1.161	1	0.95175	0.60325	1	1.469	0.794571	1
110748949	1	1.14593	0.917786	1	1.9143	1.0782	1	0.939	1.11529	1	1.42671	0.712824	1	0.8659	0.8678	1	0.946385	0.801308	1	0.666364	0.8945	1	1.28531	1.05569	1	0.889727	0.802455	1	0.387875	1.459	1	0.9329	0.4927	1	1.74255	1.30491	1	0.6535	0.810143	1	0.42425	1.38508	1	1.72423	0.928923	1	1.91792	1.25608	1
110759728	1	0.917	0.556	1	0.826	1.494	1	1.661	0.94	1	1.5305	1.3315	1	0.35325	0.41675	1	0.6045	1.237	1	0.391	1.3685	1	0.7255	1.5645	1	0.608	1.37	1	0.707	1.167	1	2.9365	1.591	1	1.59267	0.932333	1	0.494667	0.853667	1	0.359	0.817	1	1.076	1.285	1	0.9374	0.614	1
66549206	1	1.217	0.825	1	0.96225	1.55625	1	1.14175	0.469	1	0.76375	0.192	1	0.472	0.7244	1	1.41283	1.70017	1	0.575	4.098	1	0.396	1.1065	1	2.843	1.562	1	0.370333	0.248	1	0.650857	0.591	1	1.61078	1.13133	1	1.661	1.435	1	0.629	1.181	1	0.709	0.613	1	1.78937	2.03788	1
110749004	1	1.05892	0.677833	1	1.26033	1.26972	1	1.93606	1.45389	1	1.49539	0.593111	1	0.73255	0.8389	1	0.933333	1.07248	1	0.894217	1.09548	1	0.619444	0.838389	1	1.61096	1.37135	1	0.865733	1.14187	1	0.910176	0.468941	1	1.42444	1.11481	1	0.952429	0.930429	1	0.645278	1.36511	1	1.32333	0.762286	1	1.5935	1.38291	1
66511275	1	1.30967	0.949333	1	0.69475	0.9995	1	1.24775	0.7605	1	1.52775	0.669875	1	1.56862	1.2695	1	0.900167	0.856667	1	0.659	0.691	1	0.8802	0.7726	1	0.7065	1.0109	1	0.852143	1.05129	1	0.744	0.635833	1	1.4258	0.7756	1	0.836833	1.02233	1	0.539	0.980333	1	0.887375	0.64975	1	1.1082	0.7908	1
48096138	1	0.886667	0.779917	1	1.72027	1.07355	1	1.17662	1.05285	1	1.20008	0.851923	1	0.776786	0.580643	1	0.8734	0.5331	1	0.529478	0.892957	1	0.844273	1.29673	1	0.918833	0.738667	1	0.288385	1.38638	1	1.03415	0.737462	1	1.43738	0.987538	1	0.73275	0.698937	1	0.714077	1.28669	1	1.40346	0.681692	1	2.62231	1.18608	1
66534286	1	1.11317	0.797	1	1.04557	0.868571	1	1.08238	1.13462	1	1.161	0.717	1	0.863	1.1875	1	0.9205	0.8065	1	0.4574	0.6424	1	0.9778	1.1302	1	0.705818	0.856545	1	0.705875	1.31675	1	0.977	0.586	1	1.2895	1.2135	1	0.734143	0.741143	1	0.726	2.285	1	1.31667	1.10333	1	2.0976	1.2211	1
66521459	1	1.1235	0.938167	1	1.20483	1.15683	1	1.09243	0.935429	1	1.44562	0.6465	1	1.43386	1.43986	1	0.966625	0.715625	1	0.701091	0.678545	1	0.856571	0.82	1	0.8329	0.9349	1	0.791857	1.63971	1	0.848	0.55	1	1.6825	0.858167	1	0.939571	0.793	1	0.73	1.26517	1	1.5048	0.7624	1	1.22544	0.691	1
66530373	1	0.8525	0.539	1	2.1925	1.117	1	0.7675	0.6525	1	1.2435	0.5145	1	0.626333	0.680333	1	0.8605	0.62325	1	0.881	0.84675	1	0.9095	0.7675	1	0.935	0.531	1	0.8145	1.516	1	1.25	0.505333	1	1.79325	0.8965	1	0.84825	0.543	1	0.7865	1.7165	1	2.11833	0.795333	1	1.3815	1.4905	1
66525858	1	0.85625	0.7105	1	1.205	0.754	1	1.14036	1.082	1	1.2694	0.6514	1	0.8118	0.8382	1	0.947333	0.8685	1	0.622778	0.813667	1	0.7135	0.879333	1	0.9236	0.9009	1	0.717	1.1866	1	1.07	0.5578	1	1.90678	1.16067	1	0.582636	0.732727	1	0.426333	1.28167	1	1.44833	0.783167	1	1.92022	0.995556	1
66517155	1	0.990111	0.614778	1	1.1544	0.7666	1	1.30377	1.12338	1	1.1045	0.5875	1	1.04421	1.30321	1	0.943	1.22042	1	0.652933	0.731533	1	0.867357	0.814714	1	0.726562	0.8735	1	0.852444	1.27067	1	1.266	0.709857	1	1.30192	0.903769	1	0.695167	0.670417	1	0.611786	1.14029	1	1.38645	0.626	1	1.674	1.13492	1
66546988	1	1.214	0.742	1	2.182	0.487	1	1.157	1.3615	1	1.862	0.666	1	0.715	0.4625	1	0.666	0.751	1	0.548222	0.570556	1	1.6345	1.385	1	0.8656	0.8378	1	0.244	1.33	1	1.596	0.459	1	1.347	1.90275	1	0.4385	0.37	1	0.42	1.385	1	2.2115	0.644	1	2.693	1.206	1
48142692	1	0.611917	0.550833	1	1.83227	1.01382	1	1.19283	1.56442	1	1.92194	0.930118	1	0.656636	1.37545	1	0.864105	0.509947	1	0.707889	0.707222	1	1.02508	0.720769	1	0.654417	0.654625	1	1.1385	1.43643	1	1.8295	0.692688	1	2.00391	1.44427	1	0.653357	0.843786	1	0.5472	1.4613	1	1.40764	0.842286	1	1.2417	0.9719	1
66504768	1	1.516	0.875667	1	1.5132	1.0434	1	1.0825	0.92725	1	1.058	0.696	1	0.74	0.4755	1	0.74975	0.7595	1	0.608333	0.838	1	1.10367	1.20167	1	0.8638	0.7582	1	0.55875	1.673	1	0.8148	0.6654	1	0.927667	0.749333	1	0.4204	0.6754	1	0.385	0.748333	1	1.3595	0.522	1	1.986	1.379	1
110768518	1	1.221	0.8285	1	0.981667	1.01433	1	1.68775	1.4515	1	0.797667	0.471	1	2.0978	2.18	1	0.3975	0.665	1	0.781667	0.8165	1	0.926667	0.993667	1	0.868833	1.1785	1	0.600333	0.894333	1	0.673	0.43675	1	1.61075	1.2815	1	0.579667	0.615333	1	1.13467	2.45267	1	1.121	0.6165	1	2.2732	1.5442	1
66520497	1	0.73275	0.5975	1	1.007	0.819667	1	1.21012	0.93275	1	1.35225	0.67625	1	0.87475	0.6515	1	1.041	1.03267	1	0.717	1.35567	1	0.62625	0.60275	1	0.874571	0.960857	1	0.7626	0.8498	1	1.14583	0.660667	1	1.63862	0.897375	1	0.645833	0.829	1	0.4948	2.0784	1	1.08129	0.825286	1	1.59167	1.21083	1
66508439	1	0.701	0.52575	1	0.664769	0.643231	1	1.54791	0.942091	1	1.11093	0.663667	1	1.027	0.870118	1	0.912533	0.951267	1	0.515	0.826222	1	0.555647	0.778412	1	0.743412	0.907471	1	1.05387	1.22573	1	0.990625	0.679937	1	1.38086	0.8665	1	0.797	0.717333	1	0.491	1.24371	1	0.740643	0.572786	1	1.6558	0.98515	1
66525867	1	1.877	2.116	1	1.5835	1.19675	1	1.8265	2.96767	1	2.17383	0.830833	1	1.138	0.997333	1	0.9175	0.6965	1	0.7218	0.5296	1	1.13557	0.780857	1	0.601167	0.838167	1	1.055	1.4296	1	1.06812	0.625	1	1.36225	1.1115	1	0.624833	0.6265	1	0.5344	1.1678	1	1.7066	0.6324	1	0.614833	0.3685	1
110751158	1	1.18083	0.988	1	0.770222	0.725889	1	2.22989	1.31756	1	1.00375	0.777	1	1.402	1.01267	1	0.790222	0.752222	1	0.524538	0.599462	1	0.892625	0.92925	1	0.546714	0.780286	1	1.164	1.49686	1	0.829818	0.672182	1	0.926857	0.685714	1	0.799286	0.693143	1	0.390556	0.907444	1	0.8135	0.71575	1	1.686	0.918667	1
58585214	1	0.894773	0.295455	1	0.826632	0.736474	1	1.10673	0.246727	1	0.463583	0.417458	1	0.326773	0.612773	1	1.166	1.93617	1	0.95396	37.1104	1	0.359875	0.995	1	2.74415	2.31931	1	0.323333	0.774714	1	0.894889	0.434259	1	2.79641	0.940034	1	0.826238	1.18781	1	0.768542	2.11008	1	0.575111	0.649778	1	2.38544	2.18163	1
66513092	1	0.9555	1.111	1	1.536	1.17292	1	0.966	1.2454	1	1.64979	0.887714	1	0.974667	1.04025	1	0.758636	0.770636	1	0.655	0.698056	1	1.06069	1.11631	1	0.75875	0.913937	1	0.836786	1.67093	1	1.14817	0.82575	1	1.56115	1.07923	1	0.610067	0.6478	1	0.525417	1.248	1	1.72008	0.894231	1	1.22671	0.724786	1
110756571	1	1.32567	0.731	1	0.65	0.5065	1	2.60625	1.8175	1	1.30333	0.727333	1	1.20733	1.50267	1	0.77375	0.743	1	0.4938	0.81	1	0.5486	0.5636	1	0.8948	1.1718	1	1.333	1.04433	1	1.0896	0.6018	1	1.5755	0.9635	1	0.7815	1.27875	1	0.484833	1.50033	1	0.9545	0.525	1	1.42633	1.03817	1
48097306	1	0.757	0.429667	1	0.8	0.753	1	0.7715	0.35	1	0.6505	0.3545	1	0.6202	162.293	1	1.1388	2.3026	1	1.057	1.843	1	0.4784	0.8644	1	5.385	3.8745	1	0.608	0.637	1	0.918	0.492	1	1.2578	0.5676	1	0.6008	0.8546	1	0.347	1.51375	1	1.3965	0.9075	1	1.191	1.64725	1
110765839	1	1.767	0.905	1	2.05333	1.22333	1	1.78567	1.26767	1	1.981	0.67	1	0.687	0.756	1	1.135	0.723667	1	0.983333	0.603	1	1.96533	0.997667	1	0.924667	0.601333	1	1.47433	2.37	1	1.385	0.773	1	1.242	0.4125	1	0.9935	0.602	1	0.462333	0.937333	1	3.617	1.065	1	1.4475	0.527	1
66534766	1	1.467	1.404	1	1.553	0.913	1	1.3105	1.453	1	1.341	1.005	1	1.4165	1.447	1	0.6375	0.683	1	0.6	0.6965	1	1.05333	0.982333	1	0.803	0.608	1	0.893	1.741	1	0.8935	0.6225	1	1.459	1.284	1	0.544	0.652667	1	0.8225	1.68	1	1.87	1.1695	1	1.6155	0.7255	1
66533113	1	1.14175	0.6845	1	1.939	1.54	1	1.27467	1.42433	1	1.7806	0.7406	1	1.213	0.828667	1	1.007	0.4802	1	0.710444	0.875889	1	1.201	1.3404	1	0.873667	0.6475	1	1.0908	1.7014	1	1.0395	0.71675	1	1.7322	1.1578	1	0.57225	0.51	1	0.671143	1.58171	1	2.0004	0.7402	1	1.4645	0.7955	1
66531851	1	0.8162	0.6728	1	0.7028	0.7892	1	1.664	0.8905	1	0.8765	0.513	1	0.884667	1.101	1	1.11775	1.15225	1	0.598571	1.12514	1	0.555	0.792	1	0.8785	1.3442	1	1.4312	1.1728	1	1.04925	0.72725	1	1.81625	1.0315	1	0.669	0.6495	1	0.415333	1.72567	1	0.637667	0.455667	1	1.67629	1.17243	1
110759191	1	0.5323	0.7685	1	1.32804	1.31779	1	1.6402	1.77293	1	1.49547	0.860368	1	1.51908	1.80246	1	0.716	0.54	1	0.58624	0.73522	1	0.929667	0.918571	1	0.721405	0.786905	1	1.12211	1.68117	1	0.978118	0.828412	1	1.67544	1.08281	1	0.747545	0.793773	1	0.638455	1.34009	1	1.37942	1.03989	1	1.33332	0.708895	1
66515987	1	0.9825	0.48225	1	0.9878	0.9956	1	1.06217	0.504667	1	0.96675	0.56025	1	0.656667	1.01567	1	1.0082	1.0042	1	0.778286	1.08486	1	0.612	0.78925	1	0.8476	0.9426	1	1.135	0.9615	1	1.291	0.825333	1	1.0154	0.4966	1	0.75175	0.9455	1	0.4415	1.373	1	0.876	0.5995	1	1.705	0.905833	1
66530423	1	0.905143	0.558143	1	1.83137	1.82062	1	0.78675	0.727125	1	1.19286	1.15457	1	0.980556	1.57444	1	0.570111	0.672333	1	0.9384	1.05187	1	0.711778	0.725333	1	1.004	0.922273	1	0.531	1.89033	1	1.1495	0.5519	1	1.54755	1.03527	1	0.599444	0.692111	1	0.586125	1.36925	1	1.56033	0.8965	1	1.36425	0.963375	1
110760701	1	1.49455	0.881818	1	1.29175	1.04467	1	1.07286	1.07321	1	1.24975	0.687688	1	0.905786	1.03229	1	0.806167	0.763083	1	0.48465	0.6014	1	0.743733	0.8562	1	0.759188	0.783687	1	0.846357	1.52729	1	0.952824	0.465647	1	1.53785	1.01954	1	0.6624	0.807333	1	0.635	1.90886	1	1.46846	0.792615	1	1.72757	0.979929	1
66524124	1	1.05292	0.573417	1	0.46575	1.84525	1	0.5735	0.28725	1	0.786833	0.432917	1	0.58925	0.70025	1	1.0185	1.38488	1	0.806	1.67043	1	0.3747	0.9995	1	1.73233	1.23744	1	0.9192	0.9919	1	2.053	0.898444	1	1.4045	1.89083	1	1.77178	1.98856	1	0.324111	0.751	1	1.14517	1.06308	1	1.07571	0.925	1
110755382	1	1.032	0.674	1	0.7025	0.5045	1	2.57233	1.533	1	1.1715	0.712	1	1.0215	1.0945	1	1.157	0.987333	1	0.7355	0.74425	1	0.939	1.013	1	0.8655	0.81025	1	1.12	1.041	1	0.969	0.71	1	1.941	1.0635	1	0.7605	0.64425	1	0.6055	2.0545	1	0.808	0.494	1	1.675	1.158	1
66549344	1	0.928875	34.3793	1	1.16571	1.13816	1	1.36454	1.24889	1	1.45582	0.771118	1	1.30194	1.30715	1	0.978875	0.786344	1	0.685795	0.825615	1	0.868654	0.822731	1	1.0104	1.16772	1	1.13585	1.54982	1	1.0173	0.68673	1	1.37288	0.784471	1	0.799077	0.801615	1	0.727065	1.25739	1	1.54312	0.858618	1	1.29111	0.756185	1
66500225	1	1.83325	1.43063	1	2.5318	1.1398	1	1.66282	2.64859	1	2.06233	0.785417	1	1.96693	1.29971	1	0.747714	0.438857	1	0.692105	0.398368	1	2.17715	1.31638	1	0.597292	0.6475	1	0.634941	2.12853	1	0.832	0.7085	1	1.6558	0.868733	1	0.633105	0.475421	1	0.647333	1.05567	1	2.21747	0.724706	1	1.32794	0.492937	1
110758921	1	0.772455	0.590909	1	0.653538	0.984923	1	1.12467	0.640417	1	0.752286	0.655786	1	0.775571	0.801714	1	1.02118	1.12936	1	0.774	1.26041	1	0.47625	0.722333	1	0.750062	1.18031	1	0.862667	1.18533	1	1.16839	0.801278	1	1.63922	0.985444	1	0.651636	0.839182	1	0.459062	1.18075	1	0.733357	0.731714	1	1.60167	1.17417	1
58531215	1	1.05519	1.0135	1	1.13154	0.995154	1	1.55527	1.36645	1	1.98865	1.01612	1	1.0065	1.22129	1	0.991267	0.8776	1	0.61619	0.712048	1	1.04043	1.197	1	0.746947	1.165	1	1.05594	49.2177	1	0.973143	0.642714	1	1.64262	1.25715	1	0.68575	0.856333	1	0.598929	1.42993	1	1.39816	0.803474	1	0.880571	0.545571	1
66551889	1	0.914	0.714	1	1.012	1.0626	1	1.22271	0.579143	1	0.974375	0.51525	1	0.891875	0.932125	1	0.87225	0.78825	1	1.02933	1.35317	1	0.798769	1.03892	1	1.04625	1.106	1	0.7874	1.3024	1	1.1542	0.8134	1	0.997125	0.514875	1	0.668667	0.894556	1	0.518	1.069	1	1.25633	1.1215	1	1.7611	1.052	1
48106363	1	1.523	1.19867	1	1.125	1.038	1	2.5435	2.0945	1	0.643	0.447	1	0.838	0.751	1	0.653	0.778	1	0.398333	0.695667	1	0.508	0.566	1	0.6365	0.8785	1	0.819	0.785	1	1.188	1.127	1	0.8765	0.642	1	0.578	0.585	1	0.512	0.928	1	0.884	0.5645	1	1.41133	0.984	1
110769113	1	0.8366	0.27345	1	0.760909	0.553455	1	3.05393	0.3862	1	0.141182	0.130545	1	0.259538	0.643462	1	2.40395	5.62748	1	3.29518	8.97755	1	0.588	1.00733	1	5.78067	2.68233	1	0.287938	0.46375	1	1.94796	0.589833	1	1.75618	1.028	1	1.1047	1.1988	1	0.429125	3.80831	1	1.28038	1.19408	1	1.25465	3.01078	1
110761968	1	1.18124	1.00841	1	1.66407	1.11107	1	1.09067	1.04558	1	1.51671	0.753143	1	1.01241	1.05659	1	0.754437	0.5955	1	0.647045	0.700773	1	0.982889	0.911944	1	0.765684	0.675	1	0.488471	1.41835	1	0.704571	0.544714	1	1.51688	1.09276	1	0.594353	0.710412	1	0.759529	1.48118	1	1.09092	62.8686	1	2.29833	1.21183	1
110773271	1	1.05583	0.588833	1	1.15029	1.23629	1	1.00271	0.798	1	1.485	0.742857	1	1.03438	0.839625	1	1.04943	1.02143	1	0.652556	0.984556	1	0.870429	1.11614	1	0.899667	1.17	1	0.913857	1.64214	1	1.14467	0.730222	1	2.10183	1.05583	1	0.795167	0.892833	1	0.516167	1.10217	1	1.60613	0.973875	1	1.90833	0.816	1
110748925	1	1.53975	1.28	1	1.0218	0.8322	1	1.47356	1.43633	1	1.47625	0.84475	1	1.263	1.181	1	0.904167	0.9995	1	0.552455	0.670364	1	1.13429	1.31086	1	0.654333	0.816444	1	1.255	1.99086	1	1.02767	0.653444	1	2.02775	1.2835	1	0.68325	0.64775	1	0.8668	2.0314	1	1.55717	0.9365	1	1.32717	1.18767	1
110768236	1	1.3465	1.4085	1	1.5315	1.331	1	3.67067	3.01067	1	1.70033	0.6545	1	2.27333	1.82967	1	0.5094	0.471	1	0.57825	0.2985	1	0.931833	0.838667	1	0.809333	0.892667	1	1.413	1.8998	1	0.592	0.6025	1	1.9984	1.1308	1	0.6832	0.7908	1	0.784	1.278	1	1.359	0.87	1	2.191	0.812	1
110777113	1	1.278	1.011	1	1.82	1.0955	1	0.8632	0.9164	1	1.41	0.884	1	0.913	0.80925	1	0.7865	0.537	1	0.695	0.92125	1	1.244	1.0415	1	0.923667	0.896667	1	0.6015	1.8925	1	1.01433	0.588333	1	1.9005	1.142	1	0.576	0.678	1	0.599	1.016	1	1.271	1.174	1	2.4215	0.657	1
66529463	1	1.181	0.8955	1	0.916333	1.05767	1	1.7	1.6515	1	1.883	1.065	1	1.2115	0.6345	1	0.741	0.8955	1	0.397333	0.914333	1	0.708	0.873	1	0.460667	1.19433	1	0.749667	1.87233	1	0.8035	0.718	1	1.42067	0.649667	1	0.681	0.409	1	0.52	1.289	1	0.827	0.858	1	1.031	0.528	1
66548188	1	0.818273	0.666636	1	0.734769	0.566769	1	1.22345	0.960455	1	0.853636	0.485545	1	1.17953	1.57307	1	0.866692	0.814077	1	0.58715	0.79395	1	0.649867	0.722267	1	0.644857	0.79	1	0.980214	0.997286	1	1.01492	0.569769	1	1.26057	0.941857	1	0.711583	68.4808	1	0.492733	1.47847	1	1.10946	0.828846	1	1.76885	1.39331	1
66553833	1	0.876	0.617222	1	0.783091	1.40309	1	1.19093	0.384286	1	0.83225	0.679583	1	1.02891	1.13827	1	0.783	0.928706	1	0.40975	1.23019	1	0.662417	1.17917	1	1.45271	1.23029	1	0.422	0.678917	1	1.64375	0.7603	1	2.2124	1.07807	1	1.03667	0.8768	1	0.575	1.13046	1	0.482154	0.614692	1	0.803417	1.24483	1
66522463	1	1.667	0.773714	1	1.57717	0.812833	1	0.91025	0.986125	1	0.89275	0.501625	1	0.535429	0.311857	1	0.8287	0.9312	1	0.667941	0.943588	1	0.8898	1.0062	1	0.730467	0.594	1	0.334286	1.49629	1	0.9603	0.6047	1	1.74918	1.164	1	1.11492	1.08285	1	0.455222	1.31067	1	2.10875	0.757375	1	3.4461	2.2788	1
66546646	1	1.252	0.826143	1	1.02025	1.08763	1	1.0152	0.8522	1	1.03963	0.662875	1	0.7322	0.7226	1	0.717333	0.717333	1	0.662889	0.772667	1	0.750333	0.738	1	0.8195	0.6581	1	0.5861	1.3371	1	0.8025	0.505375	1	1.382	0.935	1	0.599778	0.550556	1	0.495625	1.13613	1	1.53	0.721111	1	1.9065	1.0745	1
66546799	1	1.1595	135.494	1	0.9295	0.8845	1	1.71025	1.25525	1	1.03722	0.588778	1	0.821429	0.894714	1	0.985667	0.91	1	0.780444	0.913556	1	0.653286	0.726	1	0.9397	1.0614	1	1.06438	1.12813	1	1.387	0.835	1	1.13917	0.6885	1	0.818111	0.923333	1	0.362	1.018	1	1.14033	0.824333	1	1.30662	0.996875	1
110758250	1	0.57	0.6388	1	0.677	0.5345	1	1.4528	0.8952	1	0.8208	0.4444	1	0.65075	0.93	1	1.00175	1.2015	1	0.66325	1.0095	1	0.553667	0.980667	1	0.8435	0.951	1	0.6222	1.2646	1	1.1235	0.57925	1	1.05929	0.961286	1	0.5804	0.8316	1	0.672	1.2074	1	0.991667	0.761333	1	1.0642	1.035	1
66535209	1	1.2446	0.891867	1	1.16819	0.779188	1	0.9265	1.252	1	1.09482	0.654294	1	0.857462	63.0732	1	0.928231	0.755846	1	0.712067	0.7325	1	0.900214	0.963929	1	0.807174	0.591	1	0.523312	1.28319	1	1.18432	0.689158	1	1.47964	1.13493	1	0.81975	0.829812	1	0.574833	1.29917	1	1.13543	0.654929	1	2.49272	1.40028	1
66560290	1	0.938933	54.5943	1	2.7014	2.30635	1	0.902174	18.1029	1	0.871531	0.454188	1	0.25817	0.510745	1	2.36139	3.47336	1	2.98795	8.00574	1	0.719393	1.8065	1	17.0024	3.26129	1	0.130115	0.456846	1	1.26942	0.361763	1	2.67383	1.05756	1	0.72637	0.639413	1	1.03336	3.06748	1	1.62841	0.505969	1	1.18667	2.86035	1
48096664	1	1.186	0.66275	1	0.96275	0.81425	1	3.159	1.673	1	1.15	0.6448	1	0.8405	1.379	1	1.0665	0.73075	1	0.6565	0.705	1	0.70225	0.5515	1	0.911	0.665	1	0.9135	1.7075	1	1.495	0.71825	1	2.4015	1.7445	1	0.63725	0.7855	1	0.77	2.0075	1	0.7995	0.801	1	3.2652	1.13	1
48103127	1	1.271	0.796571	1	0.655143	0.801143	1	2.457	1.2345	1	0.915	0.866	1	1.3125	1.16717	1	0.974833	1.104	1	0.616143	1.101	1	0.6624	0.8424	1	0.797875	1.34575	1	1.27743	1.35429	1	0.899833	0.743167	1	0.960667	0.545833	1	0.96725	1.342	1	0.6948	1.719	1	0.798857	1.01857	1	1.1622	0.8656	1
66504360	1	1.0995	0.702833	1	1.26057	1.06557	1	1.3854	1.2886	1	1.588	0.871636	1	1.35314	1.39414	1	0.839	1.0006	1	0.534	0.579	1	0.954375	0.944125	1	0.659286	1.02879	1	0.730333	1.343	1	0.976667	0.609111	1	1.69967	0.835	1	0.660667	0.618333	1	0.97275	1.1865	1	1.34014	0.817857	1	1.4042	0.5188	1
66521471	1	0.813	0.360667	1	1.32	1.0325	1	0.8112	0.6564	1	1.301	0.492333	1	1.0105	1.5315	1	1.329	0.91	1	1.0425	1.894	1	1.293	1.3	1	0.6226	0.29	1	0.8746	1.221	1	1.2516	0.367	1	2.0075	1.06975	1	0.963	0.866333	1	0.587	1.5475	1	1.48	0.72875	1	1.06425	1.322	1
110758879	1	1.26233	1.30267	1	1.72058	1.33292	1	2.0155	2.57138	1	1.78508	0.845167	1	1.90378	1.97706	1	0.663409	0.6485	1	0.689091	0.495636	1	1.03039	0.989	1	0.7593	0.7098	1	1.45183	1.76617	1	0.955643	0.543214	1	1.5608	0.7838	1	0.788091	1.40782	1	0.742333	1.2785	1	1.39987	0.812063	1	1.18415	0.748077	1
66537940	1	0.997889	0.744833	1	1.0109	0.836286	1	1.60035	0.96413	1	1.11739	0.744174	1	1.33158	1.48377	1	1.03136	0.984273	1	0.603429	0.952107	1	0.867773	0.875182	1	0.816733	1.09903	1	0.89145	1.33735	1	0.987964	0.6135	1	1.44964	0.869429	1	0.786905	1.15862	1	0.707619	1.43738	1	1.07782	0.809059	1	1.84375	0.972458	1
66538476	1	1.3046	1.232	1	1.2145	1.1305	1	1.24267	0.968667	1	1.5238	0.6606	1	1.35717	0.807	1	1.09033	1.474	1	0.8788	1.1702	1	1.30167	1.643	1	1.02933	1.25233	1	0.978833	1.79717	1	1.12475	0.9415	1	0.9396	0.592	1	0.695	1.052	1	0.6295	1.31675	1	1.6682	0.718	1	1.23925	0.63375	1
66558612	1	0.5944	0.541	1	0.924	1.12133	1	1.186	0.57525	1	1.3055	0.915167	1	0.4625	0.634167	1	1.06563	1.72988	1	0.968571	2.683	1	0.366167	0.7815	1	2.51722	2.69567	1	0.778714	0.902571	1	1.33322	0.631222	1	1.33533	1.13733	1	0.670714	0.989429	1	0.6415	1.81783	1	0.8951	1.3155	1	1.00414	1.11557	1
66506786	1	1.38614	1.07993	1	1.73333	1.18067	1	0.807357	0.706571	1	1.31225	0.682875	1	0.6814	0.6922	1	0.953143	0.825	1	0.721214	1.01186	1	1.0925	1.11213	1	1.00591	0.945	1	0.49475	1.48075	1	1.063	0.632667	1	1.51631	0.96275	1	0.848083	0.70425	1	0.6886	1.1201	1	1.44436	0.934571	1	1.843	0.865	1
66535742	1	0.972	0.8682	1	1.12808	1.016	1	1.3466	1.0338	1	1.3247	0.8196	1	0.977308	0.909	1	0.979778	0.992	1	0.624529	0.789824	1	0.9711	1.1173	1	0.7974	0.9212	1	1.22571	1.50029	1	1.08908	0.691833	1	1.32978	0.929222	1	0.713833	0.956667	1	0.57225	1.11942	1	1.70371	0.806143	1	1.573	0.956667	1
110758252	1	0.93875	0.841875	1	0.7014	0.7654	1	1.67094	0.942059	1	1.19318	0.476364	1	0.56075	0.830875	1	1.38831	1.21154	1	0.539125	0.952625	1	0.530833	0.8915	1	1.09775	0.898583	1	0.73625	1.00767	1	0.876	0.581375	1	1.11164	0.928545	1	0.771692	1.00338	1	0.434056	1.06233	1	1.155	0.885167	1	0.989267	1.03687	1
58585250	1	1.35533	0.782333	1	1.2595	1.48375	1	1.055	0.952	1	1.1295	0.665333	1	1.141	0.825	1	0.9224	0.7594	1	0.712	0.76	1	0.79025	0.68575	1	1.00867	0.812667	1	1.0006	1.3822	1	1.115	0.584	1	1.48175	0.7395	1	0.686	0.718333	1	0.577333	1.10767	1	1.4445	0.57325	1	1.644	1.10667	1
110762902	1	1.12028	0.968094	1	1.38026	0.985824	1	1.29446	1.58569	1	1.52861	0.759111	1	1.38714	2.01031	1	0.846423	0.669385	1	0.729054	0.658027	1	0.997179	0.928607	1	0.795891	1.04311	1	0.990804	1.64402	1	1.01818	0.633818	1	1.38975	1.16147	1	0.673889	0.761519	1	0.78585	1.4331	1	1.66783	0.881619	1	1.34097	0.680342	1
110761202	1	0.859125	0.939	1	0.843316	1.02495	1	1.84317	1.011	1	1.657	0.786588	1	1.18072	1.07033	1	0.9445	0.913	1	0.707263	0.791789	1	0.704444	0.765389	1	0.794909	1.32936	1	1.45813	1.1796	1	1.01641	0.901412	1	1.02518	0.884118	1	0.954474	0.951368	1	0.402	0.844625	1	1.01943	1.15121	1	0.885579	0.608684	1
48096996	1	0.908333	1.12633	1	1.5514	0.693	1	1.065	1.26533	1	1.50583	0.900667	1	1.63989	1.67967	1	1.2935	0.78125	1	1.1445	0.7365	1	1.6548	1.0158	1	0.87075	0.817	1	1.28433	2.15267	1	1.18617	0.762667	1	1.26829	0.743429	1	0.465	0.585667	1	0.6432	1.5296	1	2.40729	0.858143	1	1.7252	0.5826	1
66525576	1	1.17114	0.845429	1	1.03544	0.729444	1	1.43444	1.09456	1	1.18044	0.766667	1	0.8897	0.747	1	0.854846	0.881077	1	0.627214	0.793	1	0.8773	0.906	1	0.842313	0.877563	1	0.838556	1.14889	1	1.04345	0.638273	1	1.38856	0.868812	1	0.687917	0.7085	1	0.494818	1.15745	1	1.21055	0.635636	1	1.58418	1.09091	1
94400893	1	1.191	0.773	1	1.165	1.2246	1	1.12283	1.28	1	2.3905	0.834	1	1.43333	1.63167	1	1.00917	0.472	1	0.517545	0.577273	1	1.2764	0.847	1	0.754636	0.546455	1	1.35243	1.88771	1	1.30725	0.7145	1	1.8202	0.8792	1	0.781286	0.617429	1	0.5592	1.0494	1	1.239	0.7602	1	1.23429	0.579143	1
66515272	1	1.10331	1.03804	1	2.13719	1.31852	1	1.40273	1.9501	1	1.71211	0.858632	1	1.33057	1.20306	1	0.806622	0.706297	1	0.668729	0.764479	1	1.29974	1.2071	1	0.736368	0.875368	1	0.886312	1.79875	1	1.05276	0.61668	1	1.5562	1.1309	1	0.794514	0.750378	1	0.819375	1.41	1	2.243	0.869333	1	1.32219	0.569333	1
48098085	1	0.878889	0.635778	1	1.86867	2.75033	1	1.2435	1.113	1	2.0575	0.9236	1	0.334889	0.443333	1	0.783857	0.881	1	1.04493	1.59729	1	0.5855	0.821167	1	2.66756	1.40078	1	0.359714	0.921571	1	1.3135	0.505	1	2.16814	1.07743	1	0.570333	0.767444	1	1.49717	3.05433	1	1.16571	0.988429	1	0.959667	1.02444	1
66534655	1	1.34167	0.782222	1	1.42475	1.127	1	2.84413	3.64588	1	0.8125	0.5582	1	0.99	1.32233	1	0.946375	0.7175	1	0.8607	0.6922	1	0.919375	0.79525	1	0.7291	0.552	1	0.855917	1.40808	1	0.836333	0.533778	1	1.37655	0.954818	1	0.70375	0.691875	1	0.589333	1.12844	1	1.6079	0.7177	1	2.1315	1.47037	1
110761214	1	1.2675	0.741	1	1.0755	0.888	1	1.33325	0.73625	1	1.43	0.768	1	1.016	1.197	1	1.144	1.272	1	0.634667	1.301	1	0.972	1.196	1	0.998	0.884333	1	1.189	1.529	1	1.3774	0.859	1	1.338	0.905	1	0.8695	1.161	1	0.482	1.082	1	1.2345	0.858	1	1.26667	0.965333	1
66526470	1	1.2415	0.769	1	1.8466	1.0096	1	1.2176	1.2806	1	1.50167	0.565333	1	0.808143	0.875143	1	1.2004	0.8676	1	0.890333	0.784833	1	1.1812	1.0198	1	1.1172	0.7172	1	0.8485	1.3185	1	1.35133	0.601167	1	1.6808	0.9126	1	0.703	0.716	1	0.434	1.167	1	2.069	0.823	1	2.2696	1.1066	1
66559310	1	1.127	0.679	1	0.868	0.86575	1	1.3074	0.9366	1	1.116	0.512	1	0.835333	1.021	1	1.27933	0.9	1	0.6324	1.0224	1	0.7104	0.9114	1	0.9772	0.99	1	1.2508	1.0624	1	1.1685	0.7015	1	0.836667	0.526833	1	0.878429	1.068	1	0.437667	1.37133	1	1.10583	0.673167	1	1.393	1.1734	1
48096676	1	1.10433	0.799667	1	1.804	0.793	1	1.9234	0.945	1	1.93083	1.19217	1	0.42325	0.4875	1	1.09829	0.632143	1	0.7884	0.7492	1	1.1174	0.986	1	0.67175	0.687375	1	0.450875	1.671	1	1.35975	0.536	1	1.69229	1.27871	1	0.70275	0.64925	1	0.33675	0.93975	1	1.5976	0.5666	1	3.7184	1.2018	1
66531429	1	1.0865	0.597	1	1.9165	1.45475	1	1.24133	0.928667	1	1.38314	0.737286	1	1.017	1.05467	1	1.0934	0.9288	1	0.699625	0.830625	1	1.24833	1.55467	1	0.612143	0.811286	1	0.7136	1.0678	1	0.6406	0.4274	1	1.79825	0.8705	1	0.594	0.684	1	0.886	1.35333	1	0.9905	0.85275	1	1.87417	0.937667	1
110764717	1	1.32194	0.974375	1	1.98508	1.04354	1	1.02308	1.241	1	1.215	0.608636	1	0.982	1.09488	1	0.854933	0.703467	1	0.760556	0.661889	1	1.27811	1.10161	1	0.966706	0.761529	1	0.665438	1.71113	1	1.13075	0.684438	1	1.77462	1.15831	1	0.770067	0.6874	1	0.802692	1.71331	1	1.77423	0.778077	1	1.86707	1.20486	1
66512625	1	0.954545	0.591091	1	0.906462	0.756769	1	1.60567	0.803667	1	1.05315	0.601231	1	0.848056	0.904	1	0.951067	0.761533	1	0.720333	0.865	1	0.634333	68.173	1	0.8106	0.9293	1	0.844333	1.09342	1	1.02335	0.532529	1	1.57593	0.9164	1	1.03382	1.03709	1	0.4724	1.0565	1	1.01707	0.694	1	1.85976	0.962882	1
66519936	1	1.3875	1.1795	1	1.149	1.22575	1	3.0055	3.479	1	1.5685	0.621	1	1.14033	1.468	1	0.211	0.581	1	0.481	0.65525	1	13.836	19.963	1	0.68375	1.04825	1	1.01133	1.29767	1	1.802	1.155	1	1.64875	0.72275	1	0.659667	0.534333	1	0.7855	1.184	1	1.4885	1.0885	1	1.50167	0.774	1
110775497	1	2.52728	1.53922	1	2.0428	1.54313	1	21.1013	11.017	1	3.81247	48.4376	1	3.67658	2.92092	1	0.881154	0.458077	1	0.760214	0.630214	1	1.63631	0.881375	1	0.965	0.72508	1	0.481214	1.88386	1	0.895333	1.22173	1	1.64247	0.961684	1	1.0972	0.8954	1	1.09975	1.97275	1	1.26979	0.847286	1	1.45825	0.852833	1
94400901	1	2.7662	1.94132	1	5.2812	2.22065	1	1.31947	4.92075	1	2.16556	0.516118	1	0.923857	1.82029	1	0.618545	0.775364	1	1.79207	0.644195	1	3.92687	0.846792	1	0.717897	0.121724	1	0.351769	1.24769	1	0.5535	0.193438	1	4.32872	0.99668	1	0.503893	0.277393	1	3.22759	3.71924	1	7.68282	0.455714	1	1.31035	1.5813	1
66535082	1	1.08914	0.605571	1	2.39113	1.66637	1	1.66029	1.60371	1	3.1978	1.4938	1	0.703667	0.5325	1	0.8865	0.36125	1	0.904545	0.642909	1	1.68075	1.27913	1	1.82345	0.755818	1	0.49325	2.048	1	0.774571	0.329429	1	2.88386	1.87729	1	0.574636	0.490636	1	1.05038	1.46788	1	1.59283	0.3745	1	2.572	1.06033	1
110754998	1	0.839846	0.857923	1	0.780125	0.8855	1	1.276	1.08533	1	0.992071	0.782214	1	1.0872	1.538	1	0.837812	0.966938	1	0.653294	1.08171	1	0.662167	0.930333	1	0.6455	0.93925	1	1.03219	1.14031	1	0.959562	0.635625	1	1.29971	0.712471	1	0.734167	0.900417	1	0.546273	1.85764	1	0.9001	0.8203	1	1.47221	1.08371	1
110762620	1	1.03675	0.66025	1	1.1604	0.74	1	2.41633	2.06733	1	1.401	0.6195	1	0.943	1.68344	1	0.77475	0.81	1	0.672286	0.769857	1	0.5267	0.6025	1	0.820222	1.07456	1	1.07775	1.28	1	1.127	0.6315	1	1.09114	0.942429	1	0.7852	0.864	1	0.658571	1.73314	1	1.03667	0.919	1	1.4897	0.7539	1
110768510	1	0.7918	0.7378	1	0.861778	1.14678	1	1.58625	0.709625	1	0.7175	0.587167	1	0.952625	0.83075	1	0.7088	0.9138	1	0.555889	1.21978	1	0.4138	0.6872	1	0.895667	1.25367	1	0.847857	1.14457	1	1.07738	0.777385	1	1.44292	0.611769	1	0.9105	0.9555	1	0.544556	1.015	1	0.759333	0.734833	1	1.5908	0.8738	1
110749558	1	1.30825	0.91275	1	0.831714	1.20371	1	2.86	2.904	1	1.6015	0.908625	1	1.4005	1.5465	1	0.702	1.001	1	0.5737	0.8359	1	0.8548	1.1218	1	0.805571	1.48014	1	1.09543	1.95843	1	0.70875	0.76275	1	1.087	0.716167	1	0.94875	1.2925	1	0.6692	0.9624	1	1.056	0.936818	1	1.05125	0.63325	1
66501507	1	1.0916	0.5156	1	0.9405	0.7315	1	1.43627	1.12009	1	1.384	0.655875	1	1.22793	1.4468	1	0.762714	0.779857	1	0.6425	0.790917	1	0.684625	0.787125	1	0.67725	0.846	1	0.771167	0.967667	1	1.0962	0.5302	1	1.43991	0.800909	1	0.5835	0.7115	1	0.4457	1.2246	1	1.41943	0.747286	1	1.571	0.82925	1
66517407	1	1.987	0.645	1	1.04767	0.899	1	3.6115	2.4105	1	2.015	0.714	1	1.299	1.667	1	1.384	0.851	1	0.551	0.847	1	0.536	0.494	1	0.87	1.0775	1	1.173	0.968333	1	1.202	0.731667	1	2.441	1.329	1	1.121	1.9365	1	0.251	1.329	1	1.6205	0.645	1	1.54633	0.96	1
48097100	1	0.866	0.7705	1	1.314	0.9205	1	1.625	1.09256	1	1.28983	0.804667	1	0.759667	0.881167	1	1.2965	0.888333	1	0.717556	1.41044	1	0.9498	0.9264	1	1.178	1.17633	1	0.8396	1.6738	1	1.583	0.963667	1	2.11542	0.973	1	0.72025	0.6345	1	0.9244	2.4566	1	1.454	1.12567	1	1.90178	0.836111	1
110769331	1	1.61876	2.37212	1	2.98785	1.55192	1	0.899385	2.67754	1	1.96457	0.728333	1	1.42938	2.53646	1	0.808923	0.884308	1	0.917	0.216556	1	1.2535	0.561929	1	0.578833	0.158944	1	0.709222	1.54083	1	1.03887	0.484933	1	1.10814	0.532071	1	0.389647	0.279765	1	0.902231	0.952077	1	2.41253	0.620353	1	0.888643	0.965357	1
66548684	1	1.09783	0.934833	1	1.915	1.0414	1	1.81885	1.51638	1	1.671	0.6859	1	1.1087	0.9518	1	0.833917	0.732333	1	0.639176	0.754765	1	1.04557	0.956071	1	0.890235	1.11218	1	0.495182	1.38727	1	0.754857	0.513714	1	2.26333	1.123	1	0.654091	0.794	1	0.603667	1.32267	1	1.678	0.883333	1	1.62364	1.15427	1
66551115	1	1.913	0.781	1	0.92075	0.7995	1	1.3605	0.824	1	1.1	0.694167	1	1.0614	1.1542	1	0.802167	0.9805	1	0.430833	0.5855	1	0.62275	0.79775	1	0.596143	0.893857	1	0.8875	1.22325	1	1.02725	0.594	1	0.970833	0.923667	1	0.576667	0.802333	1	0.517857	1.30143	1	0.965	0.576	1	1.67533	1.23133	1
110762229	1	0.963158	0.319526	1	2.15225	1.09892	1	1.01841	0.236667	1	0.744818	37.2152	1	0.349722	0.328111	1	2.03306	3.06778	1	1.31022	5.21678	1	0.671429	1.33293	1	7.8096	2.74964	1	0.461588	0.592529	1	1.82985	0.261192	1	3.80021	0.778345	1	0.915765	0.788765	1	0.889118	2.537	1	0.616524	0.436048	1	1.23857	1.5819	1
48095159	1	1.4961	0.605095	1	1.42667	1.11658	1	1.79525	0.967833	1	1.32629	0.417647	1	0.966409	0.981136	1	1.06752	1.0523	1	0.451034	0.78031	1	0.960591	37.815	1	1.46	1.11478	1	1.5057	0.561889	1	1.43757	23.7706	1	1.6707	0.918121	1	1.58493	1.11554	1	0.277478	1.52422	1	1.08432	29.5235	1	1.35484	1.26868	1
66563717	1	0.858	0.448667	1	0.9305	0.661	1	1.163	0.255	1	0.968333	0.710667	NA	NA	NA	1	1.14267	1.82467	1	0.8058	2.265	1	0.1975	0.371	1	2.11925	3.47975	1	0.3075	0.4615	1	1.09775	0.51325	1	1.02433	1.013	1	0.807	1.66067	1	0.34975	1.091	1	0.4015	0.8615	1	1.166	1.44175	1
110775909	1	1.01767	0.83	1	1.409	0.608333	1	1.2912	1.289	1	1.30888	0.537875	1	0.853429	0.957714	1	0.774	0.5056	1	0.624167	0.795333	1	0.7662	0.632	1	0.993833	0.439333	1	0.535375	1.01063	1	0.75325	0.44375	1	1.76675	1.16975	1	0.6426	0.6184	1	0.6268	1.443	1	1.5862	0.4368	1	1.84086	1.47457	1
110759996	1	1.958	1.608	1	0.759333	0.781333	1	1.29133	1.19167	1	0.992143	0.611429	1	0.8895	0.833333	1	0.6485	0.9015	1	0.6252	0.6438	1	0.566667	0.568333	1	0.5852	0.57	1	0.576667	0.814	1	1.1086	0.695	1	1.23937	0.95075	1	0.642333	0.609667	1	0.363	1.0592	1	0.75575	0.5015	1	1.64257	1.173	1
66554330	1	2.068	0.784	1	0.964	0.719	1	1.6125	0.912	1	1.58133	0.723	1	1.051	0.617	1	0.5495	0.695	1	0.4265	0.736	1	0.820667	0.823333	1	0.75975	0.76125	1	0.3395	1.03	1	1.04233	0.647667	1	2.20733	0.961	1	0.7475	0.511	1	0.913	1.2735	1	1.5682	0.5866	1	2.6835	1.2705	1
110762387	1	0.598	0.806667	1	1.008	1.1728	1	1.639	1.291	1	1.59825	0.456	1	0.501429	0.380857	1	0.80725	1.64425	1	0.666667	2.10433	1	0.45625	1.0285	1	1.20267	1.72467	1	0.7295	1.5665	1	1.0355	0.50675	1	1.5932	1.1902	1	0.498	0.7765	1	0.407333	0.769	1	1.5096	1.211	1	1.25925	1.33225	1
48097857	1	1.234	1.02	1	1.2	0.9174	1	1.0185	1.23975	1	1.6892	0.7358	1	1.30667	1.03183	1	0.66075	0.767	1	0.53775	0.82775	1	0.67925	0.867	1	0.6046	0.7094	1	1.1336	1.4838	1	1.31467	0.515333	1	1.35767	0.767	1	0.967	0.87375	1	0.6525	1.4945	1	1.498	0.81	1	1.24667	0.682	1
110759577	1	0.7025	0.533	1	0.89	0.931	1	0.623	0.548	1	1.5555	0.7365	1	0.5315	1.135	1	1.8195	1.1425	1	0.9495	1.527	1	0.722	0.6325	1	0.974	1.411	1	0.507	0.86	1	1.3395	0.5775	1	0.95	0.995	1	0.479	0.5875	1	1.701	1.003	1	1.705	0.519	1	0.926	1.071	1
66557994	1	1.12	1.355	1	2.304	1.32867	1	1.44767	1.56967	1	1.8775	0.7275	1	0.714	0.868	1	0.7495	0.61725	1	1.0824	0.8946	1	1.352	0.7105	1	0.898333	0.741333	1	1.225	2.419	NA	NA	NA	1	0.768	1.098	1	0.433667	0.594667	1	0.425	1.28367	1	2.31033	1.19	1	0.709667	0.679	1
110766532	NA	NA	NA	1	0.68	0.629667	1	2.146	2.247	1	0.886	0.410667	1	1.922	2.46	1	0.601333	0.479333	1	0.634571	0.553	1	0.907333	0.773333	1	0.547667	0.7555	1	0.974333	2.46133	1	0.777	0.422	1	1.75733	0.912667	1	0.9965	0.758	1	0.7435	1.672	1	1.62375	0.757	1	1.778	0.616	1
110748738	1	0.712667	0.477	1	0.281	0.308	1	3.014	0.282	1	3.0782	0.878	1	0.6535	0.819	1	0.808	1.562	1	1.1848	0.7374	1	1.49	0.999	1	1.33933	1.80367	1	1.069	0.933667	1	1.13125	0.40275	1	6.478	3.103	1	0.539	0.7515	1	0.814333	2.029	1	5.4345	3.656	1	0.345	0.5115	1
110750766	NA	NA	NA	1	0.39	0.6615	1	1.246	0.735	1	0.5995	0.4525	1	0.779	0.51	1	0.8895	0.546	1	0.5145	0.6025	1	0.598	0.473667	1	0.544	0.529	1	0.638	1.1155	1	1.014	0.612333	1	0.7805	0.59375	1	0.4825	0.6185	1	0.351	0.935	1	0.7	1.72	1	3.019	2.014	1
58585106	1	0.6875	0.3325	1	2.1405	0.902	1	0.700333	0.434	1	0.7655	0.5785	1	0.4575	0.428	1	0.986667	0.959	1	0.536167	1.37417	1	0.525	0.338667	1	0.544667	0.72	1	0.3685	1.129	1	1.523	0.702	1	2.1355	1.702	1	0.43125	0.64025	1	0.59	2.25067	1	1.537	2.9535	1	1.9035	0.9765	1
110757964	1	0.937	0.852	1	1.305	1.285	1	1.4932	1.3288	1	1.9015	0.819	1	0.688	0.701	1	0.482	0.6615	1	0.54725	0.49575	1	2.715	1.775	1	0.588857	0.626857	1	0.717	1.1434	1	0.71575	0.5175	1	1.4098	0.9796	1	0.5816	0.993	1	0.34	1.069	1	1.392	0.6485	1	1.59767	1.3045	1
110757651	1	0.7195	0.7855	1	1.21175	1.7925	1	1.1005	1.4335	1	2.16767	1.26367	1	1.0935	2.045	1	0.5672	0.3668	1	0.590167	0.746667	1	0.839833	0.696	1	0.87725	0.6935	1	0.857333	1.89233	1	1.2315	1.0555	1	1.762	0.934	1	0.6325	0.6205	1	0.632	1.25567	1	1.00425	0.87225	1	0.941	0.705	1
110749126	1	0.9515	0.6505	NA	NA	NA	1	1.91943	0.788571	1	1.272	0.55925	1	0.386	0.487	1	1.0872	1.913	1	2.22933	2.80067	1	1.5534	2.8566	1	1.603	0.9402	1	0.186	0.5005	1	0.37425	0.367	1	1.2186	0.4976	1	0.55625	1.048	1	0.49	1.4164	1	0.839	0.637333	1	1.291	1.695	1
66563168	1	1.368	1.25333	1	1.75725	1.2555	1	0.97275	1.39	1	1.71275	0.889125	1	1.129	0.9965	1	0.764429	0.488143	1	0.509	0.494375	1	1.31462	1.12725	1	0.9119	0.6571	1	0.6994	1.9024	1	1.24333	0.577	1	2.224	1.23975	1	0.5964	0.5911	1	0.419	0.757	1	2.45867	0.791	1	1.71764	0.787455	1
110765081	NA	NA	NA	1	1.4884	1.5022	1	1.32667	1.958	1	1.89667	1.283	1	1.179	1.84967	1	1.3085	1.484	1	0.6495	0.5695	1	1.5655	1.8335	1	1.108	1.359	1	1.02525	2.4975	1	1.232	0.8415	1	1.35	0.943	1	0.949333	1.39233	1	0.79	2.226	1	1.607	0.643667	1	1.258	0.67775	1
66504343	1	1.313	0.723	1	0.87475	0.91425	1	1.284	1.628	1	1.051	0.61325	1	1.0515	1.15983	1	0.9844	0.8904	1	0.516	0.729667	1	1.00025	0.805	1	0.6864	0.9924	1	0.83675	0.8835	1	0.729625	0.680625	1	1.31417	1.168	1	0.889	0.74	1	0.425571	1.26529	1	0.844	0.566	1	1.36371	1.23557	1
110762877	1	1.3375	0.928	1	0.666	0.804333	1	1.89133	1.80867	1	0.767	0.547333	1	1.164	1.465	1	0.57525	0.6015	1	0.480286	0.594857	1	0.679	0.623	1	0.440667	0.614	1	0.671	1.0875	1	0.6266	0.552	1	1.51425	1.46875	1	0.64825	203.183	1	0.705333	1.57567	1	0.908333	0.637	1	1.325	0.916	1
110759783	1	0.792	0.4675	1	0.905	1.0245	1	2.38	1.74	1	2.05771	0.68	1	1.489	1.24867	1	0.7043	0.7605	1	0.615875	0.623625	1	0.6735	0.7005	1	0.724429	1.014	1	1.12767	1.53233	1	1.17475	0.6275	1	1.407	0.84225	1	0.675571	0.874571	1	0.511667	1.25433	1	1.1182	0.7228	1	1.28313	0.7975	1
66512410	1	0.488333	0.427667	1	0.658333	0.903	1	1.55311	0.562444	1	1.227	0.710333	1	0.591333	0.701444	1	1.2625	1.4743	NA	NA	NA	1	0.62	1.3075	1	2.3664	1.9876	1	0.8565	0.7325	1	0.710222	1.07211	1	0.486	0.500417	1	1.32607	1.19593	1	0.517	0.874182	1	0.627	0.599	1	1.40071	1.143	1
110750178	1	3.488	2.09033	1	1.019	0.637	1	1.2835	1.1985	1	0.937	0.6475	1	1.4056	1.2252	1	1.27933	1.181	1	0.5345	0.7465	1	1.48633	0.871333	1	0.51475	0.56775	1	2.266	2.369	1	1.313	1.049	1	0.731667	0.499	1	0.9965	1.062	1	0.3574	1.4636	1	1.2212	0.9098	1	0.97475	1.11225	1
66518853	1	1.01233	0.516333	1	1.66675	0.88625	1	1.38767	1.081	1	1.38275	0.45225	1	1.10983	1.985	1	1.168	0.611	1	0.54875	0.6965	1	1.035	0.84425	1	0.915667	1.27067	1	0.8695	1.36983	1	1.02075	0.51925	1	2.099	1.17333	1	0.792667	0.843	1	0.7525	1.5335	1	1.409	0.729	1	1.61917	0.750833	1
66513469	1	0.77	0.881	1	0.862875	0.914375	1	2.89113	2.06475	1	1.241	0.697	1	1.3245	1.11533	1	1.451	0.847	1	0.53625	0.5225	1	0.745	0.734	1	0.613333	0.804833	1	0.7986	1.1042	1	0.775	0.5915	1	1.90725	1.273	1	0.786667	0.636333	1	0.374167	0.950667	1	0.90075	0.76725	1	1.1252	0.761	1
110756499	1	1.25333	0.919333	1	1.2655	0.9555	1	2.657	1.67467	1	2.119	2.126	1	1.01275	0.91125	1	0.303	0.6215	1	0.335	0.44125	1	3.10567	1.68933	1	0.331	0.919333	1	1.27	1.05333	1	1.952	1.304	1	2.25133	1.052	1	1.206	1.073	1	0.448	1.413	1	0.526667	0.64	1	0.731333	0.467333	1
66508562	1	0.752	0.509	1	2.743	1.618	1	0.647	0.801667	1	1.474	0.9115	1	0.584	1.019	1	1.353	1.07467	1	1.285	1.49	1	1.136	1.1925	1	0.948333	0.785333	1	1.321	2.326	1	1.763	0.946	1	0.9135	0.5475	1	0.991	1.111	1	0.371	0.9145	1	2.384	1.081	1	0.751667	0.649667	1
66510482	1	0.793	0.656333	1	1.296	1.07675	1	2.405	2.251	1	1.83492	0.948417	1	1.78311	1.891	1	0.762714	0.748143	1	0.56125	0.6975	1	0.978571	0.982571	1	0.785167	0.89025	1	1.197	1.29633	1	0.605	0.535	1	1.97117	1.20667	1	0.705286	0.717714	1	0.702	1.33471	1	1.1525	0.61325	1	1.3404	0.5384	1
110758189	1	1.048	1.06033	1	2.54325	2.5155	1	1.49533	1.15989	1	1.64686	0.911857	1	0.473889	0.346222	1	0.871364	0.678091	1	0.629667	0.870417	1	0.6582	0.6618	1	0.833778	0.677222	1	0.2915	1.9335	1	0.546	0.4745	1	1.18567	0.852	1	0.591333	0.537167	1	0.677083	1.03025	NA	NA	NA	1	2.503	1.01025	1
48104663	1	0.601	0.399	1	0.666	0.8196	1	1.5855	0.689	1	0.7638	0.6176	1	0.959167	0.572667	1	0.7485	0.8665	1	0.5622	1.128	1	0.437	0.735667	1	0.728667	1.15167	1	0.876	0.9132	1	0.74475	0.60125	1	1.2446	0.7626	1	0.67275	1.0335	1	0.4965	0.7385	1	0.8058	0.6694	1	1.68312	0.883125	1
110760320	1	1.342	0.492	1	1.612	0.80475	1	1.229	0.7945	1	1.08625	0.663	1	0.935667	1.077	1	0.959333	0.752667	1	0.8525	0.82675	1	1.22333	1.099	1	1.2476	0.72	1	0.427	0.882333	1	1.029	0.5535	1	1.8725	0.895	1	0.857667	0.927333	1	0.558	1.52475	1	1.529	0.5685	1	1.38867	1.11	1
66564326	1	2.296	1.1255	1	0.997	0.932	1	1.124	0.7645	1	1.48967	0.691667	1	0.808	1.193	1	1.152	0.75775	1	0.759167	1.6125	1	0.9565	1.59	1	2.51783	0.975	1	0.493	1.2615	1	1.026	0.3165	1	2.536	0.807	1	0.31925	0.46575	1	1.40333	0.795667	1	3.54325	1.27225	1	1.31	3.121	NA
66545506	1	0.947333	0.438	1	0.888	0.6025	1	2.033	1.046	1	1.081	0.397	1	1.1386	2.0722	1	1.265	0.656	1	0.6015	0.737	1	0.6775	0.5305	1	0.81025	0.77175	1	0.991	1.19967	1	0.9278	0.7536	1	1.63767	1.07167	1	0.6258	0.5668	1	1.124	2.153	1	0.777	1.329	1	2	1.495	1
110776452	1	0.736	1.017	1	2.2545	1.3375	1	1.0965	2.0305	1	1.26167	0.594333	1	1.524	1.678	1	0.338	0.466	1	0.5718	0.6518	1	0.657	0.686	1	0.322	0.37	1	0.55325	1.71725	1	0.882	0.395	1	1.3015	0.852	1	0.416667	0.561	NA	NA	NA	1	2.167	0.69	1	2.672	1.628	1
48099112	1	1.542	1.421	1	1.298	1.422	1	1.877	0.78175	1	3.18733	1.29833	1	1.474	0.629	1	0.5455	0.48825	1	0.415667	0.707333	1	1.272	1.7605	1	0.922	0.57675	1	0.84675	2.0605	1	1.404	1.12933	1	1.864	0.787	1	0.364	0.354	1	0.5555	0.642	1	1.5922	0.7492	1	1.39025	0.64925	NA
48104680	1	1.084	0.981	1	1.414	0.762	1	1.005	1.202	1	1.332	0.928	1	1.216	0.902	1	1.374	0.731	1	0.7205	0.47	1	1.035	0.851	1	0.4375	0.6635	1	1.2	1.873	1	1.266	0.686	1	0.657	0.598	1	0.569	0.891	1	0.756	1.436	1	1.464	0.626	1	1.649	1.02	1
110774476	1	1.21733	0.789	1	0.7	0.921667	1	3.301	1.884	1	0.656	0.742	1	1.141	1.2238	1	0.8605	0.5795	1	0.556	0.573333	1	1.1815	0.4825	1	0.76125	0.98925	1	1.149	1.36433	1	0.726	1.056	1	1.712	0.891	1	0.358	0.609	1	0.681	1.59775	1	0.939	0.7104	1	1.36575	0.556	1
66553455	1	1.10189	0.844889	1	0.847875	0.7305	1	0.949	0.767222	1	1.217	0.577143	1	0.925	0.514833	1	0.593571	0.899857	1	0.5228	0.8336	1	0.929286	1.12671	1	0.624286	0.763429	1	0.814857	1.51186	1	1.00229	0.956286	1	1.1198	0.6474	1	0.751375	1.13613	NA	NA	NA	1	1.41736	0.856364	1	1.328	0.932833	1
66509812	1	1.693	1.396	1	0.54	0.663375	1	1.4854	0.7924	1	0.852	0.625667	1	1.1838	1.8584	1	1.0784	0.7048	1	0.2938	0.5214	1	1.00375	0.673	1	0.726625	0.720625	1	1.55033	0.955167	1	2.40429	1.38157	1	1.76517	2.0165	1	2.0275	1.8215	1	0.301	1.06417	1	0.786667	0.686667	1	1.50675	0.7355	1
110764584	NA	NA	NA	1	0.59525	0.594	1	2.033	1.252	1	1.659	0.58725	1	1.405	1.151	1	0.754	0.5726	1	0.16275	0.503	1	1.04667	1.10833	1	1.45757	1.80014	1	0.734857	0.410714	1	0.9256	0.6498	1	1.7025	1.6845	1	0.971333	0.742333	1	0.453	1.15675	1	0.5945	0.555833	1	1.1018	1.2036	1
110749562	1	0.9895	1.4645	1	1.1895	0.942	1	1.87833	1.65	1	1.1485	0.7735	1	0.925	1.5035	1	0.538	1.185	1	0.638333	0.663	1	0.811	0.517	1	0.808333	0.853	1	1.218	0.888333	1	1.164	0.484	1	0.88	1.2065	1	0.875	0.659	1	0.394	0.8685	1	1.106	0.999	1	0.817	1.252	1
66522386	1	1.42567	1.00767	1	1.115	0.8105	1	0.795	0.681667	1	2.30133	0.998667	1	1.5225	3.1055	1	0.789667	0.574	1	0.792333	0.674778	1	1.307	0.90975	1	0.937571	0.933286	1	1.70333	1.85767	1	1.9156	0.6926	NA	NA	NA	1	1.263	0.719	1	0.355	1.213	1	1.228	0.6695	1	1.674	0.872	1
110751295	NA	NA	NA	1	1.085	1.192	1	1.452	1.3025	1	1.03533	0.760333	1	0.933	0.868	1	0.858	0.546	1	0.60675	0.8525	1	0.794	1.035	1	0.7635	0.9415	1	0.9735	1.099	1	1.198	0.435333	1	1.20467	1.00967	1	0.47	1.1205	1	0.4305	1.5205	1	1.029	0.8215	1	2.0105	1.6145	1
66514094	1	0.731	0.769	1	2.45337	1.36138	1	1.32333	1.52583	1	1.52087	0.822125	1	0.717857	1.16629	1	0.643375	0.582125	1	0.429875	0.604125	1	0.8115	0.585	1	0.9358	0.6476	1	0.4448	1.8764	1	0.87	0.5522	1	1.6266	1.7046	1	0.581571	0.504143	1	0.457667	0.736667	1	1.223	0.9446	1	1.3596	0.4702	1
66547447	1	1.5295	0.913	1	0.996667	1.02467	1	1.0298	0.7244	1	1.06014	0.642429	1	0.722	1.0835	1	0.877429	0.908714	1	0.672	0.9646	1	0.7775	0.836833	1	0.678429	1.131	1	1.534	1.534	1	1.20729	0.719143	1	0.8976	0.6208	1	0.735	1.17267	1	0.337	1.04867	1	1.55267	1.148	1	1.79025	0.894	1
66511001	1	1.4	0.9305	1	1.32	0.875667	1	1.343	1.12267	1	1.11833	0.715	1	0.8015	1.88	1	0.761	0.785	1	0.787	0.9085	1	1.07267	0.901667	1	0.636	0.609	1	0.501	1.91233	1	0.801	0.602	1	1.738	1.139	1	0.787	0.732	1	0.736	0.954	1	1.97033	1.05833	1	2.609	1.4645	1
62198227	1	8.1455	0.7875	1	1.2505	2.3455	1	1.4795	0.208	1	0.326	0.106	1	0.0695	0.179	1	8.044	12.985	1	1.365	4.307	1	1.181	1.2645	1	4.2425	1.4975	1	0.376	0.659	1	0.745	0.365	1	2.538	0.735	1	0.5935	0.2875	1	0.213833	0.286667	1	1.831	1.4995	1	0.498	2.652	1
110756296	1	0.689	0.409	1	0.45	0.6545	1	2.4435	0.89	1	1.605	0.629	1	1.281	0.904	1	0.8075	0.507	1	0.263	0.228	1	0.565333	0.549667	1	0.2684	0.9288	1	1.638	1.876	1	1.33	1.148	1	1.078	0.424	1	0.571	0.7235	1	0.338	0.556	1	1.229	1.111	1	1.3875	0.4795	1
66532597	1	0.609	1.16	1	1.179	1.121	NA	NA	NA	1	1.56	0.667	1	1.05333	2.06567	1	0.833	0.7765	1	0.6825	0.733	1	0.705	0.615	1	0.912	0.934	1	1.2345	1.1475	1	1.302	0.64	1	0.781	1.19	1	0.5165	1.908	1	0.359	1.763	1	1.191	0.581	1	0.793	1.055	1
66505914	1	1.198	0.95	1	1.657	1.168	1	1.064	1.794	1	1.672	0.857	1	1.5252	1.8472	1	0.7035	0.46	1	0.661	0.5235	1	1.18	0.895	1	0.679	0.719	1	0.849	1.7525	1	0.737	0.436333	1	1.49	0.747	1	0.902	0.648	1	0.018	0.018	1	1.9125	0.7255	1	1.173	0.591	1
48098081	1	0.5325	1.6665	1	0.792	1.30983	1	5.2388	1.7662	1	1.93389	1.39178	1	0.515	0.4615	1	0.6145	1.21975	1	0.620857	0.74	1	0.642	0.76275	1	0.513	2.5296	1	1.77137	1.0495	1	1.073	1.6365	1	0.625286	1.33257	1	1.1892	0.5398	1	0.381667	0.981	1	0.333	0.940333	1	0.886571	0.455714	1
66499293	1	0.956	1.068	1	2.283	0.8	1	1.815	2.56533	1	2.0025	0.809	1	1.0815	0.987	1	0.632	0.307	1	0.41975	0.42525	1	1.018	0.776	1	0.6118	0.5078	1	0.461	0.64	NA	NA	NA	1	2.2395	1.624	1	0.59125	0.6475	1	0.423	2.082	1	1.234	0.455	1	1.7395	1.5105	1
110755727	1	1.484	1.077	1	0.7865	0.9075	NA	NA	NA	1	0.993	1.052	1	2.736	1.44	1	0.8555	0.8535	1	0.543	0.736333	1	1.2255	1.343	1	0.512667	0.860333	1	1.95667	2.35067	1	1.09	1.096	NA	NA	NA	1	0.935	1.066	1	0.275	0.947	1	1.36333	0.728333	1	1.433	0.487	1
66536233	1	1.364	0.868	1	1.5904	0.8382	1	1.1118	1.6252	1	1.481	0.967	1	1.31125	1.85475	1	0.48675	0.6525	1	0.842	136.057	1	0.828667	0.981	1	0.98125	0.690875	1	0.7295	1.607	1	0.896	0.485	1	1.53875	0.92225	1	0.709667	0.639	1	0.651333	1.76333	1	2.121	0.791429	1	1.052	0.85775	1
66517287	NA	NA	NA	1	2.039	1.49	1	1.51825	1.76525	1	0.76	0.79	1	1.6675	1.2585	1	0.507	0.6005	1	0.465	0.3725	1	0.596	0.879	1	0.6505	0.523	1	1.467	3.014	1	1.12	0.753	1	1.0405	0.7705	1	0.668	0.984333	1	0.4885	1.116	1	1.584	0.7025	1	1.158	0.7535	1
66506619	1	1.226	1.022	1	1.3315	1.1425	1	1.43667	2.335	1	1.505	0.673	1	1.53667	1.41767	1	0.6385	0.584	1	0.714571	0.732429	1	1.52933	1.33533	1	0.675	0.5638	1	1.05733	1.601	1	1.089	0.418	1	1.998	1.2435	1	0.684667	0.893333	1	0.847	1.934	1	1.59067	0.486667	1	1.2245	0.90775	1
66552230	1	1.523	0.881	1	0.938	1.201	1	0.843	0.83	1	1.017	1.371	1	0.4755	1.009	1	1.00125	0.9345	1	0.466	0.9365	1	0.538	1.212	1	0.61	1.247	1	1.469	1.6	1	0.627667	0.618667	1	0.689	0.647	1	1.062	1.101	1	0.749	1.322	1	1.143	1.647	1	1.396	1.05	1
58585098	1	8.29667	3.21283	1	5.79314	4.391	1	1.55767	0.247667	1	0.1075	0.0678333	1	0.0494286	0.0451429	1	1.5395	10.5795	1	0.3265	0.1715	NA	NA	NA	1	9.516	1.334	1	0.133	0.105	1	0.528467	0.133133	1	17.5487	3.168	1	0.636667	0.0745	1	0.32	0.176167	1	8.04221	1.75779	1	0.278	4.152	1
66510617	1	5.703	0.921	1	1.293	0.518	1	1.8035	0.6675	1	0.229	0.1835	1	0.305	0.585	1	1.4635	4.396	NA	NA	NA	1	3.431	3.073	1	1.08	2.68	1	0.585	2.214	1	1.34733	0.503	1	0.696	1.0135	1	1.08	1.049	1	0.179	0.718	1	1.671	1.6785	1	0.746	1.311	1
66525285	1	0.7455	0.5655	1	0.46375	0.7625	1	3.75586	2.23329	1	0.9995	0.789	1	0.920429	0.957286	1	0.568667	0.660333	1	0.639	1.038	1	0.949	0.984	1	0.920667	1.86917	1	1.40733	1.18717	1	1.4698	1.0654	1	1.6006	1.0314	1	0.5064	1.685	1	0.372286	1.532	1	0.70875	0.697	1	1.05886	0.747571	1
110761103	1	1.33033	1.4	1	0.683	0.671333	1	0.8385	0.5525	1	0.7465	0.681	1	0.6705	0.897	NA	NA	NA	1	0.526333	0.607333	1	0.5925	0.599	1	1.022	1.37967	1	1.1065	1.504	1	1.219	0.6645	1	1.065	0.71	1	0.6885	1.375	1	0.43	0.6655	1	1.023	0.973	1	0.9395	0.554	1
48102814	1	1.528	1.351	1	1.44133	1.009	1	1.0635	1.62975	1	2.295	0.8508	1	1.29475	1.09275	1	0.80175	0.58725	1	0.569833	0.5615	1	1.303	1.02833	1	0.601	0.7545	1	0.763167	2.00933	1	0.8596	0.5344	1	1.6932	0.9804	1	0.8315	0.8175	1	0.39	1.1735	1	2.19325	0.6455	1	1.3626	0.5992	1
66515294	NA	NA	NA	1	2.9565	1.404	1	6.419	10.3285	1	1.77	0.858	1	1.3262	1.4732	1	0.869333	0.564333	1	0.8575	0.55275	1	1.989	1.7725	1	0.6742	0.638	1	1.3635	2.086	1	1.26725	0.62675	1	1.42967	1.221	1	0.91125	0.83425	1	0.516	0.925	1	2.6185	0.755	1	1.58	0.899	1
66561330	NA	NA	NA	1	2.72267	1.48867	1	1.49925	1.7825	1	1.25925	0.783	1	0.546	0.495	1	0.55225	0.6785	1	0.433	0.851667	1	0.73925	0.98225	1	0.852667	0.468	1	0.318667	0.931333	1	0.970667	0.777667	1	1.75825	1.16	1	0.683	0.649	1	0.654	1.414	1	1.8168	0.7992	1	2.842	1.3775	1
110759146	1	0.658	0.286	1	0.909286	0.943	1	1.4994	0.8052	1	1.04867	0.5715	1	0.502667	0.494667	1	0.8394	1.2386	1	0.4945	0.999667	1	0.40925	0.6725	1	1.35067	1.13567	1	0.7295	1.16275	1	0.7295	0.403625	1	1.4054	0.8064	1	0.6105	0.72	1	0.3	0.693	1	0.964667	1.04	1	1.86683	1.23167	1
66517317	1	0.681	0.622	1	1.46767	1.09467	1	2.317	1.78	1	1.659	0.652	1	1.7438	2.8686	1	0.988	0.8555	1	0.687	0.68	1	0.8025	0.92	1	0.7325	0.7565	1	0.97325	1.64625	1	1.169	0.44475	1	2.02333	1.26483	1	0.617	0.82	1	0.428	1.578	1	2.2335	0.9995	1	1.28225	0.71225	1
66560172	1	0.459	0.094	1	0.676	0.8055	1	1.65033	1.03067	1	0.795667	0.608667	1	1.0606	1.563	1	0.973333	0.861	1	0.4655	0.6895	1	0.912	1.131	1	0.936333	1.21233	1	0.69	0.887	1	0.744	0.732333	1	1.1848	0.883	1	0.598667	0.692333	1	0.487667	1.283	1	0.999	1.068	1	1.46957	0.8	1
110758754	1	2.028	1.0305	1	1.88433	1.12467	1	0.923	0.752333	1	1.431	0.567	1	0.3525	0.46175	1	1.44225	0.98225	1	1.46625	2.07425	1	0.72275	0.89975	1	3.38733	2.095	NA	NA	NA	1	1.07633	0.52	1	1.84525	1.04275	1	1.05	0.727	1	0.7578	2.2152	NA	NA	NA	1	1.89517	1.647	1
110762648	1	1.344	0.597	1	1.15633	1.02133	1	1.207	1.0728	1	0.416	0.614	1	0.75075	0.694	1	0.681	0.727	1	0.593	0.6675	1	0.363	0.767	1	0.406	0.721	1	0.612	1.31267	1	0.927333	0.437667	1	1.467	0.7388	1	0.73825	0.6545	1	0.4968	1.0466	1	1.9415	0.69725	1	1.3325	0.5145	1
66512039	1	1.061	0.958	1	1.267	1.888	1	0.6995	0.545	1	0.689	0.313	1	0.573	0.519	1	0.845	0.981	1	0.901	2.352	1	0.5775	0.8655	1	0.75	0.937667	1	1.0385	1.751	1	1.226	0.735667	NA	NA	NA	1	0.4555	0.583	1	0.225	1.25	NA	NA	NA	1	0.997667	0.759	1
110758254	1	0.629	0.298	1	0.825333	0.705667	1	1.904	0.772	1	0.995	0.411333	1	0.504333	1.50367	1	1.21975	1.55275	1	0.566	1.079	1	0.494333	0.849667	1	1.024	1.362	1	0.6905	1.1915	1	0.566	0.3545	1	1.302	0.729	1	0.8935	1.2085	1	0.667	1.119	1	1.259	0.792	1	0.721667	0.939	1
110756701	1	1.291	2.307	1	1.7465	1.148	1	1.288	0.547	1	2.092	1.273	1	1.181	0.2995	1	0.917	1.033	1	0.654	1.4505	1	0.7495	1.856	1	1.455	1.8575	1	0.757	1.7885	1	0.96	0.931333	1	0.865	1.005	1	0.7365	1.2435	1	0.3965	1.256	1	1.85733	1.25967	1	1.282	1.3045	1
66558942	NA	NA	NA	1	1.49375	1.20325	1	0.938	1.135	1	1.1445	0.589	1	1.08557	1.20543	1	0.468	0.967	1	0.896333	0.728	NA	NA	NA	1	0.659	1.561	1	0.69625	1.179	1	1.27225	0.674	1	1.708	0.74325	1	1.125	0.7465	1	3.144	2.953	1	0.7275	0.8655	1	0.8625	0.7245	1
110765973	1	0.822	0.611	1	0.641	0.629	1	3.059	2.55	1	0.69	0.508	1	1.0205	0.678	1	0.888	0.906	1	0.352	0.469	1	0.645	0.609	1	0.8285	0.4075	1	0.941	0.791	1	0.875	0.59	1	1.206	0.52	1	0.723	0.671	1	0.4475	1.0845	1	0.778	0.516	1	1.132	0.391	1
66523390	1	0.8	0.59	1	0.914	0.958	1	1.6565	1.8755	1	2.492	1.0975	1	1.007	1.04367	1	1.068	0.386	1	0.716857	0.675286	NA	NA	NA	1	0.4905	0.4325	1	0.9885	1.708	1	0.80625	0.42725	1	1.56833	1.05933	1	0.4665	0.5985	1	0.422	1.5725	1	2.233	1.446	1	1.4515	0.6715	1
66547438	1	1.287	0.503	1	0.851	0.476	1	1.476	1.0355	NA	NA	NA	1	0.8575	2.273	1	1.52	0.799	1	0.687	0.571	1	0.667	0.268	1	0.532	0.436	1	0.812	0.766	1	0.735	0.421	1	1.7265	1.316	1	0.711	0.5235	1	0.623	2.084	1	0.998	0.459	1	1.937	1.696	NA
100815792	1	0.637	0.67	1	0.641	0.545	1	13.049	3.169	1	0.955	1.471	1	0.794	0.205	1	6.385	9.663	1	0.9835	0.9095	1	0.449	0.376	1	1.78	2.739	1	0.895	2.383	1	1.1835	0.7135	NA	NA	NA	1	0.19	0.254	1	1.205	0.48	1	2.028	1.274	1	1.163	0.6725	1
66548758	NA	NA	NA	1	1.605	1.199	1	3.6205	4.697	1	1.241	0.7985	1	1.44	1.427	1	0.577	0.6765	1	0.5452	0.6062	1	0.896	0.912	1	0.54675	0.743	1	1.1985	3.4085	1	1.16533	1.05067	1	1.15567	1.09967	1	0.5755	0.63	1	0.7745	1.2445	1	2.361	1.923	1	0.68	0.341	1
110761364	1	0.73	0.702	1	1.34613	1.31612	1	1.2702	1.3254	1	2.11525	0.75875	1	0.859	0.658	1	0.482333	0.504667	1	0.51475	0.7315	1	0.9715	0.9345	1	0.8015	0.8695	1	1.33067	2.23289	1	0.694	0.449	1	1.24625	0.837	1	0.817667	1.06	1	0.524	1.65	1	1.43817	0.936833	1	1.3868	0.632	1
110767168	1	1.3465	0.924	1	1.506	1.199	1	0.760667	0.853333	1	1.3956	0.8444	1	1.211	0.503	1	0.88625	0.71775	1	0.624	0.7025	1	1.1244	1.126	1	0.754	0.854333	1	0.695	1.00325	1	0.7285	0.344	1	1.4545	0.89	NA	NA	NA	1	0.279	0.991667	1	1.78775	0.89725	1	0.7055	0.6605	1
66540596	1	1.148	0.887	1	0.708	0.823	1	1.238	1.059	1	1.355	0.842	1	1.079	0.899	1	0.593	0.8675	1	0.592667	0.946667	1	0.656	0.783	1	0.582	0.874	NA	NA	NA	1	1.221	0.4585	1	1.209	0.885	1	0.706	0.76	1	0.5435	1.267	1	0.859	0.659	1	0.737	0.624	1
66562243	1	2.0875	1.0315	1	1.35233	0.868	1	3.2846	2.6932	1	1.372	1.185	1	1.326	2.50133	NA	NA	NA	1	0.56675	0.413	NA	NA	NA	1	0.75325	0.96875	1	1.4535	1.2355	1	1.068	0.961	1	2.20783	1.17217	1	0.968	1.13633	1	0.647	1.08	1	0.943167	0.701167	1	0.831857	0.39	1
110763596	1	2.602	3.328	1	0.776	0.962	1	1.41883	2.85667	1	1.015	0.47	1	0.859	1.72633	1	0.909667	0.27	1	0.3165	0.082	1	3.11667	0.894	1	0.0915	0.2685	1	2.799	4.6755	1	1.055	1.954	1	0.5205	0.6285	1	3.771	1.088	1	0.208333	0.327667	1	4.0686	0.97	1	0.1735	0.128	NA
66512737	1	0.892667	1.01333	1	1.023	0.858	1	2.1875	1.367	1	0.123	0.007	NA	NA	NA	1	1.36267	0.968	1	0.46425	0.576	NA	NA	NA	1	0.791	0.876	1	0.668333	1.16567	1	0.955	0.89	1	1.325	0.9575	1	0.527	0.25	NA	NA	NA	1	1.048	0.526667	1	1.3345	0.766	1
66565444	1	1.277	0.599	1	1.498	0.975	NA	NA	NA	NA	NA	NA	1	1.27967	1.39867	1	0.841	1.122	1	0.447333	0.827667	1	0.586333	0.785333	1	0.8065	0.948	1	0.825	0.89	1	0.7445	0.4335	1	1.0922	0.8012	1	0.648333	0.48	1	0.384333	1.21633	1	0.5765	0.461	1	1.68	0.991	1
66548261	1	0.968	0.898	1	1.0915	0.6215	1	1.57067	1.09933	1	1.7145	0.81	1	0.6525	0.3655	1	0.870333	0.606333	1	0.7388	0.5742	1	1.1685	0.836	1	0.713	0.714	1	0.986	1.45	1	0.98175	0.6615	NA	NA	NA	1	0.74275	0.61575	1	0.424	0.989	1	1.237	0.425	1	1.2715	0.51325	1
66529931	1	0.978	0.983	1	1.5755	1.032	1	2.08867	3.05867	1	1.0735	0.472	NA	NA	NA	1	0.939	0.4885	1	0.488	0.368	1	0.956	0.7915	1	0.7035	0.5395	1	0.592	0.946	1	0.6225	0.368	NA	NA	NA	1	0.976	0.661	NA	NA	NA	1	2.715	0.676	1	1.6345	0.374	1
110756123	1	1.17333	0.633333	1	0.6785	0.775	1	0.689	0.714	NA	NA	NA	1	0.699333	0.838333	1	0.781	0.698	1	0.369	0.861	1	1.103	0.747	1	0.6545	0.8215	1	0.918	1.177	1	1.145	0.471	1	1.64033	1.39967	1	0.6405	0.8285	1	0.431	1.30075	1	1.032	1.046	1	1.508	1.0755	1
66563290	NA	NA	NA	1	0.778	1.0155	1	1.887	1.0085	1	0.575333	0.586	1	0.8435	1.03775	1	0.6065	0.692	1	0.579333	0.924	1	0.4725	0.6285	1	0.489	1.0085	1	0.946	1.137	1	1.1402	0.8098	NA	NA	NA	1	0.715	0.698	1	0.3556	1.2316	1	1.396	0.651	1	1.353	0.886667	1
48118838	1	1.823	1.554	1	2.293	1.38	1	0.639	0.789	1	2.77	0.836	1	0.3786	1.4622	1	3.354	2.0515	1	1.3035	1.94125	NA	NA	NA	1	1.80375	0.51875	1	0.43	0.7495	1	0.583	0.337667	1	1.13233	0.424	1	0.571833	0.352667	1	0.8668	2.6074	1	1.73033	0.429333	1	0.57275	0.70075	1
66547340	1	0.752	0.268	1	0.5885	0.754	NA	NA	NA	1	0.789	0.64	1	1.0915	0.741	1	0.718	1.1515	1	0.6825	0.991	1	0.455	0.721	1	0.8815	1.1675	1	0.768	1.119	1	0.911	0.827	1	1.86467	0.831667	1	0.977	1.26867	1	0.3195	0.8875	1	1.103	0.8435	1	1.30875	0.82	1
66533098	1	0.795	0.674	1	0.918	0.51	1	2.4475	1.2695	1	0.974	0.782	1	1.059	0.576	1	0.773	0.944	1	0.4105	0.645	1	0.465333	0.429667	1	0.605333	0.958667	1	1.091	0.883	1	0.731667	0.514333	1	1.364	0.797	1	0.723	0.913	1	0.2185	1.0755	NA	NA	NA	1	1.078	0.8135	1
110772145	1	1.394	1.022	1	1.454	0.96	1	2.141	2.1975	1	2.3025	0.664	1	1.18	0.546	1	0.533667	0.377667	1	0.5748	0.4596	1	0.963	0.479667	1	0.49275	0.529	1	0.99	1.3245	1	0.733	0.6375	1	2.222	1.843	1	0.7095	0.789	1	1.3175	1.3115	1	2.68	0.852	1	0.755667	0.403333	1
110762641	1	1.209	1.283	1	0.6	0.577	1	1.424	0.744	NA	NA	NA	1	1.181	1.315	1	0.667	0.592	1	0.7895	1.052	1	0.396	0.428	1	2.133	1.096	1	0.85	0.3855	1	1.213	0.518	1	1.494	1.103	1	1.335	2.829	1	0.404	0.924	NA	NA	NA	1	1.943	1.406	1
66530010	NA	NA	NA	1	1.459	0.737	1	1.358	1.409	1	1.1455	1.3875	1	0.4895	0.995	1	0.697	0.5665	1	0.513667	0.606	1	0.647	0.537	1	1.234	1.191	1	0.713333	1.10667	1	0.97825	0.5	1	1.2954	1.3996	1	0.838	1.02537	1	0.473	1.392	NA	NA	NA	1	1.1715	0.9545	1
48096523	1	1.838	1.369	1	1.063	0.621	1	2.494	1.778	1	0.898	0.612	1	1.529	2.603	1	0.805	0.675	1	0.7085	0.7775	1	0.996	0.926	1	0.4975	0.565	NA	NA	NA	1	1.13	0.534	1	1.376	1.441	1	1.153	1.45	1	1.276	2.411	1	1.246	0.727	1	1.564	1.4335	1
66515350	1	1.216	0.755	1	0.718	2.025	1	1.973	1.0415	1	1.012	0.4245	1	0.903	0.7975	1	0.375	0.714	1	0.7175	1.9775	NA	NA	NA	1	0.479	0.524	1	0.591	1.303	1	1.04567	0.520333	1	3.869	1.037	1	0.6675	0.68925	1	0.7188	1.425	1	0.944	0.481	1	1.27033	0.978833	1
110756573	1	0.558	0.447	1	0.693	0.616	NA	NA	NA	1	1.456	0.348	1	1.46533	0.6495	1	1.6225	1.8695	1	0.384333	0.973667	1	0.2705	0.904	NA	NA	NA	NA	NA	NA	1	1.5685	0.6315	1	1.8235	0.4135	1	0.509	0.758	1	0.518	1.527	1	2.061	1.776	1	1.03833	1.099	1
110751102	1	0.7485	0.6095	NA	NA	NA	NA	NA	NA	1	4.858	1.378	1	0.2772	0.368	1	0.829	1.052	1	1.172	2.917	1	0.404	0.762	1	1.9125	1.559	1	0.669	1.015	1	2.932	0.598667	1	4.412	1.3555	1	0.691667	0.753667	1	0.537	0.970667	NA	NA	NA	1	0.585	0.876	1
66514422	1	0.74	0.373	1	0.909	1.214	1	0.76	0.606	1	1.825	0.856	1	0.484	0.337	NA	NA	NA	1	0.4495	1.1185	1	0.699	1.556	1	1.116	0.771	NA	NA	NA	NA	NA	NA	1	0.901	0.476	1	0.4815	0.394	1	0.491	0.876	1	1.377	0.786	1	1.376	0.715	1
66530404	1	1.596	0.749	1	0.911	0.524	1	0.903	0.541	NA	NA	NA	1	0.546	0.423	1	1.449	1.413	1	1.0355	1.6765	1	1.403	1.62	1	1.572	1.161	1	1.607	1.367	1	1.279	0.753333	1	1.213	0.665	1	0.8535	0.681	1	0.4015	1.0505	NA	NA	NA	1	1.27733	0.982	1
66514697	NA	NA	NA	1	0.876	1.785	NA	NA	NA	1	1.2785	0.826	1	1.1875	1.1925	1	0.60925	0.2685	1	0.512667	0.462667	1	0.563	0.5345	1	0.655	1.1355	1	0.880667	1.80467	1	2.00567	1.03767	1	1.31933	0.772333	1	0.466667	0.689667	1	0.379	0.561	1	1.434	1.746	1	2.187	0.725	1
66537377	1	1.003	0.9105	1	0.809	1.0545	1	2.565	1.68	1	0.9625	0.652	1	1.4825	1.088	1	1.1055	1.239	1	0.748	0.8795	1	0.5395	0.452	1	1.0135	1.7665	1	1.157	1.3805	1	1.128	0.804	1	1.137	0.827	NA	NA	NA	1	0.4145	1.8245	1	0.8545	0.622	1	1.286	1.093	1
66565929	NA	NA	NA	1	0.9065	1.0535	1	2.39333	1.31467	1	0.995	0.8675	NA	NA	NA	1	0.5785	0.9315	1	0.371	0.729	1	0.866	0.8805	1	0.56	1.20633	1	1.18467	1.29233	1	0.741	0.651	1	1.7965	0.991	1	1.062	1.157	NA	NA	NA	1	0.9015	0.984	1	1.00433	0.542	1
66520256	NA	NA	NA	1	1.53	1.438	1	0.99175	0.757	1	1.3025	0.4355	1	1.022	0.7415	1	1.04367	0.91	1	0.961	0.931667	1	1.13733	1.193	1	1.3635	1.155	1	0.812333	2.40633	1	1.22233	0.951	1	1.44267	0.582333	1	0.6315	0.64425	1	0.597	1.353	1	2.104	1.13333	1	1.7792	0.9348	1
66516926	1	0.615	0.558	1	0.497	0.521	1	2.86	2.096	1	0.908	0.495	1	0.95	1.228	1	0.868	0.779	1	0.6215	0.9405	1	0.309	0.498	1	0.846	1.377	1	0.828	0.892	1	0.955	0.624333	NA	NA	NA	1	0.6775	1.483	1	0.412	1.423	1	0.524	0.497	1	1.038	0.762	1
110759542	NA	NA	NA	1	2.494	2.439	1	2.204	1.004	1	9.865	7.892	1	0.7165	2.2635	1	0.754333	0.56	1	0.317	0.482333	1	0.849	1.881	1	1.301	1.83	1	1.823	2.625	1	2.5255	0.99	1	1.607	1.075	1	0.714	0.742	NA	NA	NA	NA	NA	NA	1	1.942	7.438	1
110766823	1	0.812	0.78	1	1.023	0.714	1	1.051	0.974	1	0.745	0.377	1	0.789	0.394	1	0.714	0.791	1	0.44	0.873	1	0.934	0.808	1	0.594	0.56	1	1.387	1.187	1	1.182	0.53	1	2.305	0.728	1	0.5075	0.694	NA	NA	NA	1	1.352	0.693	1	1.959	0.886	1
66499419	1	1.2585	0.805	1	0.716	0.922	NA	NA	NA	1	1.0495	0.832	NA	NA	NA	1	0.9385	1.1735	1	0.402	0.6	1	0.7535	1.1425	1	0.673	0.911	1	1.051	1.981	1	0.633	0.3615	1	1.31867	0.641667	1	0.44	0.831	1	0.7015	0.814	1	0.990667	0.681667	1	1.76367	1.374	1
66531474	1	0.625	0.54	1	2.234	1.005	1	1.8655	0.9855	NA	NA	NA	1	1.143	0.913	1	1.197	1.1945	1	0.62	0.878	1	0.347	0.64	1	0.587667	0.696	NA	NA	NA	1	0.721	0.496	1	1.2615	0.931	1	0.352	0.58	NA	NA	NA	NA	NA	NA	1	1.6205	0.86	1
66504249	1	0.795	0.892	1	0.7165	0.842	1	1.775	0.897	1	1.159	0.443	1	0.6625	1.1505	1	0.665	1.054	1	0.407	1.003	NA	NA	NA	1	0.5	0.933	NA	NA	NA	1	1.094	0.697	1	1.006	0.5215	1	1.24	0.736	1	0.483	1.1505	1	0.874	1.016	1	1.514	0.857667	1
66513205	1	1.756	0.945	1	1.82	1.152	1	1.0585	0.798	1	1.887	0.989	1	0.68	1.15	1	1.341	1.245	1	1.069	1.469	1	1.308	1.5245	1	0.789	0.991	1	1.509	1.599	NA	NA	NA	1	0.706	0.617	1	1.121	1.022	1	0.351	1.271	1	1.973	1.036	1	1.29533	0.775333	1
110767655	NA	NA	NA	1	0.72	1.99	1	1.896	0.897	1	0.646	0.634	1	1.156	0.5485	1	0.664	0.82	1	0.538	1.105	1	0.41	0.84	1	0.641	0.845	1	0.4765	1.3055	1	1.082	0.483	1	1.936	0.78	1	0.488667	0.89	1	0.19	1.146	1	0.869	0.586	1	1.8198	1.1914	1
66525165	1	1.536	0.649	1	1.945	1.36	1	1.578	2.686	1	1.214	0.5225	1	0.756667	1.22133	1	0.737	0.653	1	0.676	0.295	1	0.7585	0.6595	1	0.503	0.428	1	0.9405	1.3895	1	1.00433	0.387667	1	0.932	0.768	NA	NA	NA	1	0.397	1.515	1	1.525	0.581333	1	2.626	1.3305	1
66519891	NA	NA	NA	1	1.266	1.293	1	1.13	0.674	1	1.6655	0.672	NA	NA	NA	1	1.03975	0.86475	1	0.763667	1.601	1	0.921	0.86	1	0.9315	0.8845	1	0.66	1.035	1	0.755667	0.622667	NA	NA	NA	1	1.26933	1.16167	1	0.958	1.312	1	0.965667	0.747333	1	2.22567	1.73767	1
66500396	1	1.213	0.9935	1	1.529	0.805	1	1.962	1.6365	1	1.792	0.422	NA	NA	NA	1	0.817	0.5085	1	1.048	0.909	1	1.3	0.502	1	1.289	0.679	1	1.077	2.012	1	1.372	0.469	1	1.449	0.556	NA	NA	NA	NA	NA	NA	1	1.877	0.595	1	1.617	1.181	1
66510064	1	1.255	1.076	1	1.6358	1.5938	1	1.0715	1.916	1	1.545	0.77	1	1.21517	0.801333	1	0.923667	0.493667	1	0.771833	0.617667	1	1.513	1.2745	1	0.567667	0.438833	1	0.511	1.065	1	1.259	0.463	1	1.53933	1.048	1	1.067	1.13	1	0.501667	1.17083	NA	NA	NA	1	1.99833	0.965333	1
110750672	1	0.5935	0.644	1	0.46	1.298	1	0.9535	0.298	1	0.957	0.992	1	1.113	1.976	1	0.601	0.122	1	0.272	0.9685	1	1.593	0.486	1	1.27	0.349333	1	0.976	2.263	1	3.24	2.6805	1	3.642	4.768	1	0.478	0.361	1	0.3745	0.908	1	0.659	1.8805	NA	NA	NA	1
48109763	1	1.2405	0.9315	1	0.718	0.769	1	0.96	0.911	1	2.475	1.1455	1	0.772	0.928	1	0.48	0.876	1	0.715	1.223	NA	NA	NA	1	0.196	0.859	NA	NA	NA	1	0.661	0.406	1	0.761	0.964	1	0.481	0.772	1	0.714	1.885	1	1.037	0.71	1	2.291	1.234	1
48142798	1	1.052	0.75	1	1.448	0.881	1	4.397	3.9635	1	1.406	1.996	1	0.619	0.573	1	0.319	0.301	1	0.3415	0.3	1	2.76	0.888	1	0.283	1.08	1	1.335	1.194	1	1.31	1.272	1	2.04	2.396	1	0.710667	0.885333	1	0.388667	1.291	1	0.93975	0.73475	1	0.5405	0.26475	1
66535957	1	0.937	0.592	NA	NA	NA	1	1.01167	1.46	NA	NA	NA	1	1.222	0.71	1	0.806	0.871	1	0.608	0.786	1	1.015	1.121	1	0.635	0.8405	1	0.446	2.114	1	0.785	0.731	NA	NA	NA	1	0.614	0.753667	1	0.5275	0.924	NA	NA	NA	1	1.06833	0.581	1
110765842	1	0.721	0.6565	1	1.2675	1.651	1	0.886	0.811	1	1.0325	0.5745	NA	NA	NA	1	0.619	0.857	1	0.736	0.689	1	0.4875	0.632	1	1.411	0.641	1	0.574	0.866	NA	NA	NA	1	0.768	0.994	1	0.516	0.546	1	0.774	0.753	NA	NA	NA	1	4.3005	1.1	1
48095068	NA	NA	NA	1	0.862	1.0075	NA	NA	NA	1	1.38267	0.664	1	1.137	0.671667	1	0.605	0.874	1	0.471	1.122	NA	NA	NA	1	0.795	1.4705	1	0.7165	1.801	1	1.14	1.012	1	1.18667	0.801667	1	0.771	0.976	NA	NA	NA	1	0.816	0.795	1	1.338	1.014	1
66512887	1	0.927	1.075	1	0.873	1.18	1	1.766	0.961	1	0.908	0.724	NA	NA	NA	1	0.581	0.805	1	0.575	0.719	1	0.794	0.875	1	0.594	0.777	1	0.4675	1.7505	1	0.687	0.639	1	1.752	1.03	1	0.46	0.5165	1	0.979	0.84	1	1.4465	0.6525	1	1.38333	1.099	1
48105889	1	1.965	0.767	1	0.521	0.612	1	4.1125	2.292	1	1.7425	1.291	1	0.309	0.284	1	1.694	1.252	1	1.098	1.361	1	1.054	0.845	1	1.203	1.604	1	2.1805	1.0775	1	2.14267	1.11167	1	2.437	1.14	1	1.116	1.181	1	0.4305	1.0035	1	1.433	1.884	1	1.487	0.7675	1
62198229	1	1.156	0.868	1	1.452	1.0415	1	5.372	4.66833	1	1.57967	0.826333	1	1.845	2.2705	1	0.568	0.363	1	0.4704	0.306	1	0.6655	0.6595	1	0.424	0.654667	1	1.3375	2.3245	NA	NA	NA	1	1.824	1.598	1	0.659	1.06	1	0.609	2.107	1	1.2285	0.8345	1	1.83967	0.526333	NA
110760127	1	1.96033	0.907333	1	0.488	0.446	1	1.04333	0.174333	1	0.484	0.134	1	1.20767	3.51867	1	1.588	1.821	1	1.3115	1.9395	1	0.552	0.503	1	1.776	1.405	1	0.5815	0.2155	NA	NA	NA	1	0.8575	1.044	1	0.472	1.8455	1	0.292	1.7445	NA	NA	NA	1	0.739	1.089	1
110759694	1	1.092	0.449	1	1.838	0.71	NA	NA	NA	1	0.776	0.4635	1	0.6125	0.865	1	0.669	0.813	1	0.7	2.718	1	1.338	1.161	1	1.52	1.015	NA	NA	NA	1	1.078	0.545	1	0.781	0.772	1	0.553	0.5832	1	0.472	1.892	1	1.06	0.479	1	2.439	1.89367	1
66514673	1	1.959	0.833	1	1.255	0.771	1	0.673	0.911	1	1.405	0.78	1	1.09033	1.60133	1	0.6465	0.5265	1	0.7545	0.593	1	1.2725	0.9965	1	2.217	1.276	1	1.756	2.766	1	0.954	0.899	1	2.154	1.5485	NA	NA	NA	1	0.7365	0.802	1	1.424	0.711	1	0.646	0.419	1
66505480	NA	NA	NA	1	2.182	1.367	1	1.43333	2.43233	1	1.581	0.8595	1	1.951	1.531	1	0.834	0.486	1	0.669	0.4045	1	1.4855	1.0655	1	0.702667	0.774333	1	1.045	2.433	1	1.38375	0.666	1	1.837	1.16375	1	0.388	0.5	1	0.597	1.191	1	3.178	1.688	NA	NA	NA	1
66508940	1	0.855	0.674	1	1.857	0.929	1	1.326	1.118	1	0.966	0.482	1	0.854	1.891	1	0.647	0.623	1	0.566333	0.754	1	0.595	0.686	1	0.7235	1.09275	1	1.267	2.205	1	0.601	0.179	1	1.3065	1.043	NA	NA	NA	1	1.567	3.133	1	2.034	0.944	1	1.59967	0.794333	1
66533950	1	1.063	0.374	1	1.534	0.657	1	1.263	2.191	1	1.461	0.483	1	0.894	0.699	1	1.045	0.457	1	0.776	0.417	1	1.143	0.689	1	0.799	0.493	1	0.898	1.5065	NA	NA	NA	1	1.5895	1.2135	1	0.451	0.463	1	0.413	1.0585	1	1.7095	0.5105	1	1.51225	1.0965	1
110767298	NA	NA	NA	NA	NA	NA	1	2.258	2.78	1	1.378	1.233	1	1.224	1.325	1	0.633	0.788	1	0.501	0.6405	1	0.761	0.762	1	0.5295	0.7705	1	1.315	1.372	1	1.266	0.815	1	2.021	1.2485	1	0.787	1.361	NA	NA	NA	1	0.942	0.9	NA	NA	NA	1
66541426	NA	NA	NA	NA	NA	NA	1	2.06	1.1535	1	1.128	0.6605	1	0.7775	0.9335	1	0.535	0.974	1	0.425333	1.00133	1	0.419	0.859	1	0.7365	1.062	1	0.592	1.1455	1	1.398	0.692	1	1.322	0.493	1	0.442333	0.627	1	0.3	0.9455	1	1.458	0.992	1	0.935	0.336	1
66512568	NA	NA	NA	1	0.91	1.025	1	2.242	1.363	1	1.622	0.906	1	0.619	0.666	1	1.217	0.686	NA	NA	NA	1	0.928	0.674	1	0.642	0.926	1	0.956	1.594	1	1.567	0.565	1	0.855	0.756	1	0.5105	0.662	NA	NA	NA	1	1.3675	0.565	1	2.305	0.907	1
66513629	1	0.2295	0.4095	NA	NA	NA	1	2.3795	0.894	NA	NA	NA	1	0.367	0.224	1	1.015	0.69	1	0.399	1.171	1	0.175	0.555	1	0.985	1.263	1	0.333	2.064	1	1.832	0.416	NA	NA	NA	1	1.274	1.182	1	0.4885	1.407	1	0.402	0.712	1	1.875	0.45	1
66554916	NA	NA	NA	1	0.817	1.647	1	1.047	1.191	1	1.447	0.995	1	2.331	1.388	1	1.0275	0.892	1	0.532333	0.900667	1	1.489	2.049	1	0.993	1.206	NA	NA	NA	1	0.825	0.294	NA	NA	NA	1	0.796667	1.00133	1	0.365	1.189	1	2.373	1.334	1	1.29225	0.662	1
66510285	1	1.243	1.272	1	4.944	2.43	1	1.90867	2.002	1	1.376	0.603	NA	NA	NA	1	1.038	0.658667	1	0.837667	136.288	1	2.04433	1.50667	1	0.87075	1.04425	1	1.408	5.085	1	0.7855	0.707	1	1.528	0.874	1	0.6756	0.6232	NA	NA	NA	NA	NA	NA	1	3.173	0.7265	NA
5834928	NA	NA	NA	1	1.74	1.96	1	2.277	3.319	1	2.073	0.573	1	0.875	0.811	1	0.791	0.471	1	0.598333	0.323333	1	0.944	0.4035	1	0.655	0.631	1	0.8415	1.208	1	0.7205	0.463	1	1.512	1.879	1	0.756	0.751	1	0.484	1.374	1	1.318	0.577	1	0.855	0.728	1
66521433	NA	NA	NA	1	1.28	2.052	1	2.26	1.714	1	1.932	1.1095	1	1.003	1.365	1	0.7665	0.7035	1	0.689	0.829	1	0.735	0.498	1	0.813667	1.05967	1	2.29	2.799	1	1.043	0.868	1	1.745	2.211	1	0.726	0.9195	1	0.522	1.215	1	0.88	1.155	1	0.9925	0.6255	1
48094573	1	1.097	1.89675	1	0.663	0.451	1	1.1215	0.0975	1	0.325333	0.128667	NA	NA	NA	NA	NA	NA	NA	NA	NA	1	32.516	6.689	1	2.734	1.684	1	0.6105	1.3415	1	3.4125	1.217	1	1.62133	1.26667	1	1.627	0.887	1	0.443	0.812	1	3.05733	5.51367	NA	NA	NA	1
48142173	1	0.844	0.597	1	0.811	0.72	1	1.725	0.715	1	1.074	0.71	1	0.949	1.89	NA	NA	NA	1	0.5365	0.7355	1	0.502	0.854	1	1.235	1.1145	1	0.9115	1.2275	1	0.955333	0.459667	NA	NA	NA	1	0.75	0.8185	1	0.662	1.431	1	1.733	0.6865	1	1.817	0.619	1
48141870	1	0.341	0.564	NA	NA	NA	1	1.214	1.416	1	1.51	1.403	1	0.986	1.228	1	0.326	0.531	1	0.478	0.6416	1	0.2805	0.4335	1	0.311	0.712	1	0.801	1.58767	1	3.8475	0.507	1	3.10233	1.44367	NA	NA	NA	NA	NA	NA	1	0.624333	0.561	1	1.763	0.756	1
66518230	NA	NA	NA	1	2.069	1.325	1	0.757	0.358	NA	NA	NA	1	0.312	1.175	1	1.33367	1.53367	1	1.55667	3.04833	1	0.681	1.575	1	2.81325	1.6375	NA	NA	NA	1	1.692	0.579	1	1.706	1.016	1	1.14983	0.968167	1	1.1555	2.2825	NA	NA	NA	1	1.447	1.6005	1
110755935	1	1.048	0.349	1	0.663	0.611	1	0.648	0.675	1	0.871	0.457	1	0.9355	0.367	1	0.68	0.92	1	0.496	0.549	1	0.59	0.899	1	0.5735	0.6265	NA	NA	NA	1	1.323	0.569	1	0.883	0.611	1	0.401	0.711	1	0.243	1.156	NA	NA	NA	1	1.1655	1.1715	1
66551967	1	0.944	0.819	1	0.567	0.718	1	2.729	3.287	1	1.687	1.406	1	0.946	1.57	1	0.395	0.707	1	0.382	0.388	NA	NA	NA	1	0.21	0.832	1	1.499	1.274	1	1.082	0.761	1	1.451	0.457	1	0.764	1.705	1	0.593	1.833	1	0.998	1.002	1	0.522	0.22	1
110756003	NA	NA	NA	1	0.642	1.183	1	1.545	1.174	1	1.516	0.492	1	1.342	1.398	1	0.539	0.883	1	0.426	0.718	1	0.59	0.892	NA	NA	NA	NA	NA	NA	1	0.801	0.404	1	1.1745	0.843	1	0.761	1.215	1	0.52	1.257	NA	NA	NA	1	1.725	0.981	1
66505007	NA	NA	NA	1	1.321	1.1535	NA	NA	NA	1	1.4395	0.5745	1	0.954	0.818	1	0.646	0.7475	1	0.376	0.608	1	0.695	0.933	1	0.58475	0.72325	1	0.7345	0.907	1	1.52	0.469667	1	1.48975	203.991	NA	NA	NA	1	0.461	1.152	1	1.646	0.966	1	1.346	0.93	1
66522349	NA	NA	NA	1	0.686333	0.949667	1	1.731	1.0055	1	0.815	0.545	1	1.556	0.76	1	0.846	0.5975	1	0.666	1.173	1	0.697667	0.959333	1	1.07233	1.03	NA	NA	NA	1	1.0345	0.856	1	1.224	0.822	1	0.67	0.894333	1	0.637	1.449	NA	NA	NA	1	1.5615	1.135	1
66526646	1	0.923	0.509	NA	NA	NA	1	1.2895	1.685	1	1.509	0.914	1	1.343	1.898	1	1.225	0.967	1	2.514	1.373	1	0.94	0.99	1	0.856	0.698333	NA	NA	NA	1	0.871	0.4155	1	1.91967	1.262	1	0.7005	0.9465	1	0.723	1.981	NA	NA	NA	1	1.60433	1.034	1
110757349	NA	NA	NA	1	2.347	1.858	1	1.064	2.202	NA	NA	NA	1	0.528	0.269	1	0.519	0.347	1	0.4725	0.549	1	0.888	0.403	1	0.572	0.345	NA	NA	NA	1	0.751	0.143	1	1.5445	1.003	1	0.8335	0.5	1	0.797	1.722	NA	NA	NA	1	9.714	4.211	1
110749179	1	1.23433	0.912333	1	0.444	0.686	NA	NA	NA	1	1.23067	0.422667	NA	NA	NA	1	1.1205	1.8785	1	1.015	3.065	1	0.7385	0.7505	1	0.833	1.17	1	0.827	0.5805	NA	NA	NA	1	1.1952	0.9598	1	0.892	0.4835	1	0.364	0.802	1	0.72175	0.71275	1	2.182	1.785	1
66524161	1	0.768	0.807	1	0.397	1.292	1	1.403	0.429	1	0.771	0.861	1	0.727	0.357	NA	NA	NA	NA	NA	NA	NA	NA	NA	1	0.892	2.053	1	0.8175	0.7285	1	0.915	0.997	1	0.8415	0.511	1	0.6515	1.2715	1	0.413	0.836	1	0.649	0.769	1	2.353	1.227	1
48097086	NA	NA	NA	1	1.962	1.633	1	2.194	2.623	NA	NA	NA	NA	NA	NA	1	1.521	1.898	1	1.0835	1.603	1	1.399	1.604	1	1.187	1.614	NA	NA	NA	NA	NA	NA	1	0.759	0.688	1	1.096	1.63	1	0.941	2.501	NA	NA	NA	1	2.326	2.547	1
110763414	1	1.971	2.435	1	0.978	0.717	1	2.169	1.704	NA	NA	NA	NA	NA	NA	1	1.984	1.103	1	0.964	1.046	1	0.778	0.818	1	0.686	0.545	1	1.669	0.9555	NA	NA	NA	1	2.563	2.327	1	0.461333	0.528333	NA	NA	NA	1	1.315	0.189	1	1.885	1.132	1
110750077	NA	NA	NA	1	2.778	1.098	1	1.399	0.987	1	1.563	0.656	1	0.628	0.369	1	1.076	0.429	1	0.566	0.5065	1	0.966	0.797	1	1.019	0.669	1	0.486	0.863	1	1.227	0.515	1	1.702	1.017	1	0.9495	0.764	1	0.55	1.088	NA	NA	NA	1	2.1095	1.0345	1
110757951	NA	NA	NA	1	1.197	1.575	1	1.3075	0.881	1	1.60233	0.466	1	1.192	0.847	1	1.1145	1.2455	1	0.821667	1.091	1	0.746	0.7605	1	0.986667	1.19667	1	1.278	1.272	1	0.983	0.688	NA	NA	NA	1	0.624	0.465	1	0.359	1.1435	NA	NA	NA	1	0.8935	0.897	1
48096769	1	0.967	0.626	1	0.7595	0.5515	1	1.5775	1.0665	1	0.621	0.711	1	0.5415	0.463	NA	NA	NA	1	0.64	2.049	NA	NA	NA	1	0.832	0.721	NA	NA	NA	1	0.755	0.659	1	0.72	0.419	1	0.442	0.598	1	0.305	0.703	1	1.811	1.148	1	1.636	0.836	1
110751310	NA	NA	NA	NA	NA	NA	1	1.284	0.639	1	1.031	0.399	1	0.918	1.85	NA	NA	NA	1	0.825	1.015	1	0.449	0.519	1	1.0385	1.3195	NA	NA	NA	1	1.034	0.6	1	1.44567	0.815	1	0.981	1.59	1	1.208	0.124	NA	NA	NA	1	1.756	1.29	1
110764472	1	0.762	0.769	1	1.3295	1.0585	1	1.19	1.147	1	1.325	0.533	1	0.657667	0.821333	NA	NA	NA	1	0.376	0.533	NA	NA	NA	NA	NA	NA	1	1.272	1.069	1	1.53	0.484	1	1.1345	1.2795	NA	NA	NA	1	0.5	0.866	1	0.968	0.564	1	1.312	0.945	1
110755784	1	1.6	1.084	1	1.52	1.17	1	2.141	1.093	NA	NA	NA	1	0.569	1.413	NA	NA	NA	NA	NA	NA	1	0.407	0.498	1	0.802333	1.016	NA	NA	NA	1	1.705	1.283	1	0.7	0.891	1	0.706	1.065	NA	NA	NA	1	2.022	1.171	1	0.801	0.789	1
66500205	NA	NA	NA	1	1.24633	0.612333	NA	NA	NA	1	1.692	0.527	1	1.192	1.32133	1	0.784	0.429	1	0.679	0.563	1	1.103	0.665	1	1.012	0.9995	1	1.762	1.026	1	1.013	0.437	1	1.198	0.938	1	0.735667	0.444667	1	0.4725	1.735	1	2.435	0.579	NA	NA	NA	1
110758758	NA	NA	NA	1	0.479	0.645	1	0.87	0.497	1	2.403	0.808	1	1.496	1.556	1	2.116	0.567	1	0.4035	0.42925	NA	NA	NA	1	0.485	0.717	1	2.05667	1.51667	1	1.126	0.921	NA	NA	NA	1	0.30575	0.44975	NA	NA	NA	1	0.491	1.024	1	0.303	0.611	1
66543659	1	1.12	0.385	1	0.6475	0.6665	1	1.18	1.085	NA	NA	NA	1	0.687333	0.936333	NA	NA	NA	1	0.437	0.715	1	0.5985	0.9915	NA	NA	NA	NA	NA	NA	1	1.05	0.602	1	1.2255	0.8935	1	0.606	1.129	1	0.53	1.158	1	0.858	0.742	1	0.9375	0.865	1
110764207	1	0.864	0.486	1	1.902	1.185	1	2.228	1.656	NA	NA	NA	1	0.7755	0.726	1	0.618	0.4815	1	0.51575	0.90025	1	0.44	0.609	1	0.721	0.7605	NA	NA	NA	1	0.934	0.426	1	0.9865	0.421	NA	NA	NA	1	0.5495	0.9845	1	0.84	0.557	1	1.8885	0.9515	1
48095960	NA	NA	NA	1	1.777	1.283	NA	NA	NA	1	1.7975	0.626	1	2.643	1.6115	1	0.4465	0.5785	1	0.3015	0.4185	1	0.8755	0.705	1	0.594667	0.683333	1	0.788	1.22	1	0.486	0.512	1	2.61	1.107	1	0.38	0.436	1	0.962	1.41	NA	NA	NA	1	1.8095	0.8285	1
66509418	NA	NA	NA	1	0.97	1.717	1	1.697	0.684	1	2.3795	1.103	1	4.63	0.955	1	1.178	1.691	1	0.677	0.76675	1	0.702	0.9	1	0.55475	1.22325	1	1.326	1.564	1	1.336	1.14	NA	NA	NA	1	0.8605	1.254	NA	NA	NA	1	0.443	1.674	1	0.73	0.349	1
66549732	NA	NA	NA	1	0.773	0.415	1	1.099	0.789	1	0.561	0.142	1	1.464	0.691	NA	NA	NA	NA	NA	NA	1	0.874	0.915	1	0.411	0.69	NA	NA	NA	1	0.53	0.925	1	5.749	4.587	1	1.327	1.274	1	0.887	1.296	NA	NA	NA	1	1.159	1.312	1
110764924	NA	NA	NA	1	1.338	1.498	1	1.326	2.024	1	1.2275	0.8	1	1.017	0.957	1	0.492	0.764	1	0.348	0.429	1	0.968	1.204	1	0.406	0.679	1	1.29	2.013	1	0.7475	0.498	1	1.728	1.106	NA	NA	NA	1	0.528	0.991	1	2.241	0.803	1	0.791	0.72	NA
66566109	NA	NA	NA	1	1.481	0.995	1	1.194	1.942	1	1.687	0.7705	1	1.245	1.874	1	0.508	0.63	1	1.005	0.841	1	0.556	0.454	1	0.511	0.716	1	0.8785	1.6755	NA	NA	NA	1	1.233	1.247	1	0.459	0.496	NA	NA	NA	1	1.99575	1.3155	1	1.202	0.905	1
110749568	1	2.016	2.772	1	1.2855	1.291	NA	NA	NA	1	1.8165	1.312	1	1.1705	0.8345	1	0.732	0.805	1	0.664	0.83	1	0.887	1.099	1	1.017	1.977	1	1.727	2.277	1	1.3815	1.269	1	0.9605	0.6245	NA	NA	NA	1	0.445	0.792	1	1.466	0.894	NA	NA	NA	1
110760009	1	1.304	0.549	NA	NA	NA	1	0.921	0.8145	1	1.0345	1.002	NA	NA	NA	1	0.904	1.213	1	0.6065	0.994	NA	NA	NA	1	0.788	0.8545	1	0.438	1.316	1	1.201	0.656	1	1.478	0.863	NA	NA	NA	NA	NA	NA	1	1.396	0.74	1	1.593	1.32667	1
48097366	NA	NA	NA	1	1.53333	1.12167	NA	NA	NA	1	1.0945	0.68	1	0.8175	0.708	1	0.694	0.761	1	0.438	0.854	1	0.565	0.572	1	0.733	1.048	1	1.2345	1.501	NA	NA	NA	1	2.189	1.071	1	0.8505	0.824	1	0.5	1.127	1	1.36267	0.819333	1	2.201	1.376	1
66512107	NA	NA	NA	1	0.974	0.741	1	1.3225	1.057	NA	NA	NA	1	0.895	1.186	1	0.725	0.846	NA	NA	NA	1	0.593	0.985	1	0.8775	0.9495	1	0.677	1.199	1	1.027	0.542667	1	1.16633	0.728667	1	0.495333	0.687	NA	NA	NA	1	1.012	1.179	1	1.25133	0.792333	1
48100320	1	1.5765	0.878	1	0.754	0.837	1	1.30975	0.836	1	0.903	0.505	NA	NA	NA	1	2.002	1.248	NA	NA	NA	NA	NA	NA	NA	NA	NA	1	0.6315	1.044	1	1.03567	0.667667	1	1.36725	0.748	1	0.781	0.8425	NA	NA	NA	1	0.892	0.675	1	1.589	0.914333	1
66558956	1	1.959	1.08	1	1.222	0.942	1	1.321	0.755	1	1.674	0.298	1	0.9705	1.0205	1	1.968	2.575	1	1.262	1.444	NA	NA	NA	1	1.493	1.259	1	0.965	0.959	1	1.505	1.097	1	1.6705	1.1885	1	0.466	0.812	NA	NA	NA	NA	NA	NA	1	1.2765	0.944	1
110757828	NA	NA	NA	NA	NA	NA	1	0.478	0.777	1	0.5625	0.7325	1	0.227	0.108	1	0.54	0.709	1	0.429	0.7635	1	0.405	0.724	1	0.581	0.577	NA	NA	NA	1	0.552	0.358	1	0.904	0.898	1	0.579	0.7475	1	0.287	0.96	NA	NA	NA	NA	NA	NA	1
110760646	1	1.384	2.098	1	1.462	0.928	1	0.83	1.806	1	3.635	0.393	1	2.4915	1.44	NA	NA	NA	1	0.734	0.203	1	1.999	0.636	1	0.701	0.536	1	4.449	3.737	1	1.518	0.654	1	1.975	0.948	NA	NA	NA	1	0.418	0.595	1	2.90067	0.404333	1	0.474	0.177	NA
110777438	1	2.775	2.987	NA	NA	NA	1	0.554	0.0755	1	1.201	0.43325	1	1.29267	1.209	1	0.564333	0.415667	NA	NA	NA	1	0.9945	0.51325	1	0.5218	0.348	1	0.636667	1.69767	1	0.814	0.286	NA	NA	NA	1	0.601	0.577	1	0.802	1.685	1	2.036	0.4085	NA	NA	NA	1
110760845	1	0.838	0.521	NA	NA	NA	NA	NA	NA	1	1.306	1.0425	1	0.613	0.604	1	0.808	0.842	1	0.5475	1.0435	NA	NA	NA	NA	NA	NA	1	0.325	1.659	1	1.38	0.8135	1	1.771	1.117	1	0.379667	0.542333	1	0.542	1.0715	1	2.238	1.102	1	2.0175	1.1255	1
66550509	NA	NA	NA	NA	NA	NA	1	0.966	0.6615	1	0.528	0.242	1	0.406	0.762	1	2.5525	3.3705	1	2.029	2.251	1	1.866	2.079	NA	NA	NA	NA	NA	NA	1	0.885	0.41	1	1.581	0.956	NA	NA	NA	1	0.404667	1.94167	1	2.307	0.508	1	0.7765	1.4155	1
66506923	NA	NA	NA	1	0.47	0.574	1	5.731	2.4195	NA	NA	NA	1	2.17	2.9635	1	1.0095	0.847	1	1.309	0.978	1	0.459	0.58	1	0.38	1.304	1	0.862	0.698	NA	NA	NA	1	2.412	1.44967	NA	NA	NA	1	1.585	2.471	1	0.580333	0.686	1	0.974	0.458	NA
66533332	1	0.945	1.158	NA	NA	NA	1	1.417	0.658	NA	NA	NA	NA	NA	NA	1	0.89	0.621	1	0.75	1.051	1	0.339	0.857	1	0.636	1.055	NA	NA	NA	1	1.445	0.696	NA	NA	NA	1	1.213	1.45	NA	NA	NA	NA	NA	NA	1	1.918	0.909	1
66544702	1	0.537	0.296	NA	NA	NA	1	0.91	1.011	NA	NA	NA	1	0.641	1.4255	1	0.784	0.690333	1	0.581	0.876	NA	NA	NA	1	1.692	1.47	NA	NA	NA	1	1.1455	0.5755	NA	NA	NA	1	0.647	0.823	1	0.3235	1.527	NA	NA	NA	1	1.3085	0.9515	1
66525458	NA	NA	NA	1	1.895	2.099	NA	NA	NA	1	1.695	0.957	1	1.104	1.543	1	0.872	0.383	1	0.624	0.729	NA	NA	NA	1	1.007	0.284	1	1.38933	2.89333	1	1.65	0.9575	1	2.0345	2.098	1	0.687	0.413	NA	NA	NA	1	1.897	1.341	NA	NA	NA	NA
48126476	NA	NA	NA	NA	NA	NA	1	1.968	1.224	1	1.313	0.6	1	1.062	0.641	1	1.044	0.776	1	0.623	1.36	1	0.839	0.877	1	0.623	1.074	NA	NA	NA	1	0.3845	0.25	1	0.724	1.068	1	0.935	1.259	1	0.373	1.396	NA	NA	NA	1	1.789	0.8715	NA
110762211	NA	NA	NA	NA	NA	NA	1	1.024	1.02	1	2.15	1.0865	1	0.576	0.508	1	0.472	0.33	1	0.465	0.646667	1	0.612	0.853	1	0.7315	0.7065	1	0.559	1.0215	1	1.095	0.271	1	2.197	1.528	NA	NA	NA	1	0.553	0.988	1	1.742	1.28	1	1.806	0.503	NA
110761078	NA	NA	NA	1	1.344	1.005	1	6.935	4.01	1	1.1195	0.596	1	1.96	1.43	1	0.6895	0.657	1	0.426	0.2935	1	0.524	0.878	1	0.342	1.061	1	0.967	1.749	1	1.145	0.673	NA	NA	NA	NA	NA	NA	1	0.578	1.194	1	1.15	0.611	1	1.0135	0.3705	1
66530076	1	0.557	0.684	1	0.592	0.814	1	2.889	1.461	1	0.738	0.5075	1	0.812	0.716	1	0.3995	0.674	1	0.94	1.27	1	0.405	0.686	1	0.7035	0.903	1	0.393	1.184	NA	NA	NA	NA	NA	NA	NA	NA	NA	1	0.962	1.309	1	0.476	0.85	NA	NA	NA	1
66532757	NA	NA	NA	1	1.436	0.7935	1	1.343	1.296	1	1.191	0.277	1	0.491	0.437	1	0.8275	0.734	NA	NA	NA	1	0.988	0.782	1	0.413	0.826	NA	NA	NA	1	0.738	0.317	1	1.4295	0.691	NA	NA	NA	1	0.354	0.805	1	1.333	0.632	1	0.791	0.348	1
110767080	NA	NA	NA	1	0.518	0.59	1	3.435	2.323	1	1.112	0.714	1	0.758	0.546	1	0.921	0.98	1	0.296	0.565	1	0.367	0.602	NA	NA	NA	NA	NA	NA	1	0.627	0.5605	NA	NA	NA	NA	NA	NA	NA	NA	NA	NA	NA	NA	1	1.414	1.071	NA
66555372	1	0.742	0.7	NA	NA	NA	NA	NA	NA	1	1.1255	0.5195	1	0.517	0.692	1	0.937	1.11	NA	NA	NA	NA	NA	NA	1	2.355	1.382	1	0.598	1.174	1	1.438	0.543	1	0.698	0.838	1	0.586	1.001	1	0.256	1.267	NA	NA	NA	1	0.6885	0.8435	1
48105655	1	0.9135	0.972	1	2.222	1.125	1	0.897	1.0975	1	0.8085	0.72	1	0.43	0.989	NA	NA	NA	1	0.817	0.847	1	0.749	1.205	NA	NA	NA	1	0.4725	1.3805	NA	NA	NA	1	0.992	0.993	1	0.74	0.645	NA	NA	NA	1	1.04833	0.808667	1	1.2595	1.46	1
110763684	NA	NA	NA	1	6.613	4.082	1	0.995	1.584	1	1.839	1.973	NA	NA	NA	1	0.575	0.8955	1	0.899	1.895	1	0.932	1.154	1	1.353	0.8	1	0.2	0.521	1	1.241	0.216	NA	NA	NA	1	0.652	1.297	NA	NA	NA	1	2.084	0.838	1	1.056	0.524	NA
110762823	NA	NA	NA	1	2.664	1.784	NA	NA	NA	1	0.9085	0.789	1	0.603	0.501	1	1.388	1.537	1	0.448	0.899	NA	NA	NA	1	0.729	0.833	1	2.419	2.399	1	1.801	1.011	1	1.44	1.052	NA	NA	NA	1	0.302	0.65	1	1.092	0.712	1	0.878	0.528	NA
110762773	NA	NA	NA	1	2.359	1.791	1	1.239	2.665	1	1.769	0.874	1	1.925	1.9205	1	0.355	0.364	1	0.6795	0.6855	1	0.825	0.4865	1	0.4065	1.1995	1	0.49	1.321	1	0.729	0.3405	NA	NA	NA	1	0.454	0.695	1	1.4535	2.315	NA	NA	NA	1	1.285	0.5945	1
110761561	1	0.801	0.277	1	1.472	0.978	NA	NA	NA	NA	NA	NA	1	0.907	1.04	1	0.52	0.504	NA	NA	NA	1	0.513	1.259	NA	NA	NA	NA	NA	NA	1	0.586333	0.289667	1	1.79283	1.006	NA	NA	NA	1	0.586	2.6045	1	0.094	0.122	1	4.206	2.637	1
66566113	NA	NA	NA	NA	NA	NA	1	7.148	0.998	1	0.804	1.083	1	1.59633	0.781	1	1.076	0.941	NA	NA	NA	1	0.319	0.473	1	1.46	2.409	NA	NA	NA	1	1.3415	0.501	1	1.2495	0.7	NA	NA	NA	1	0.458	1.44	1	0.633	0.455	1	1.92	0.604	1
66500946	NA	NA	NA	1	1.006	0.512	1	1.031	0.873	NA	NA	NA	1	0.9525	0.5515	1	0.6055	0.869	NA	NA	NA	1	0.7435	0.9955	1	0.482	0.587	NA	NA	NA	1	1.4825	0.662	NA	NA	NA	1	0.546	0.682	1	0.2955	0.656	NA	NA	NA	1	2.699	1.598	1
66533395	1	1.858	1.2	1	0.662	0.5545	1	1.132	0.8545	1	2.773	1.583	1	0.921	1.061	NA	NA	NA	1	1.331	1.235	1	0.6005	0.7165	1	0.906	1.022	NA	NA	NA	NA	NA	NA	1	0.608	0.516	1	1.131	1.499	NA	NA	NA	NA	NA	NA	1	2.612	1.426	1
110777657	NA	NA	NA	NA	NA	NA	1	0.692	0.284	NA	NA	NA	1	0.498	0.723	NA	NA	NA	NA	NA	NA	NA	NA	NA	1	1.022	1.687	1	0.554	1.257	1	1.3425	0.6575	1	0.986	1.982	1	1.0735	0.598	1	0.319	0.7925	NA	NA	NA	1	0.5945	1.1675	1
110763051	NA	NA	NA	1	1.126	0.897	1	0.865	1.05	1	1.07	0.527	1	0.9025	0.72	1	1.059	0.789	1	0.551	0.522	1	0.923	0.773	1	0.7165	0.6835	1	0.769	1.054	1	1.127	0.731	1	1.072	0.594	1	0.7425	0.766	1	0.4025	0.926	NA	NA	NA	1	1.06167	0.805333	1
110758256	NA	NA	NA	1	1.092	1.216	1	2.514	1.843	1	3.4975	0.8635	1	1.338	1.1825	1	1.456	1.8555	1	1.0985	1.3125	1	1.026	0.606	1	0.9035	2.34	1	0.8045	1.1885	1	1.3635	0.75	1	3.527	4.728	1	0.812	0.8505	1	0.279	0.651	NA	NA	NA	1	0.808	0.33	1
48098427	NA	NA	NA	1	0.976	1.207	NA	NA	NA	1	0.978	1.467	1	0.7235	0.8425	1	0.653	0.437	1	0.479	0.367	1	0.718	1.464	1	0.561	0.464	1	1.278	1.42	1	1.025	0.494	1	1.168	1.195	1	0.66	0.542	1	0.4485	1.6905	NA	NA	NA	1	0.7475	0.8055	1
110757658	NA	NA	NA	1	0.92	0.98	1	2.481	2.5765	1	1.3135	0.722	1	1.599	1.4575	NA	NA	NA	1	1.139	0.903	1	0.336	0.131	NA	NA	NA	1	0.656	1.42	1	0.554	0.488	NA	NA	NA	NA	NA	NA	NA	NA	NA	1	1.732	0.966	1	1.5295	0.7295	1
66530240	NA	NA	NA	NA	NA	NA	1	0.933	1.446	1	1.607	0.987	1	0.949667	0.811333	NA	NA	NA	1	0.619	0.8335	NA	NA	NA	1	0.45	0.67	1	0.746	2.243	1	1.111	0.623	1	2.19575	1.10775	1	0.529	0.603667	1	0.422	0.8645	NA	NA	NA	1	2.544	1.134	1
66558829	NA	NA	NA	NA	NA	NA	1	3.197	1.007	1	1.157	0.533	1	2.068	0.896	1	1.272	0.715	1	0.613	0.337	1	1.39	0.639	1	1.151	0.627	NA	NA	NA	1	4.068	2.842	NA	NA	NA	1	1.06	0.181	1	1.228	1.001	1	0.407	0.544	1	2.126	0.565	NA
66501020	NA	NA	NA	NA	NA	NA	1	1.944	0.9905	1	1.6005	0.9145	NA	NA	NA	1	0.507	0.843	1	0.401	1.052	1	0.6275	1.214	1	0.571	0.926	NA	NA	NA	1	0.902	1.276	1	1.6685	1.0205	NA	NA	NA	1	0.576	1.284	NA	NA	NA	1	2.146	1.152	1
48094957	NA	NA	NA	NA	NA	NA	1	2.889	1.816	1	2.534	1.058	1	0.562	0.486	1	0.581	0.382	1	0.3555	0.4895	1	0.605	0.426667	1	0.975667	1.01633	NA	NA	NA	1	1.2535	0.5495	NA	NA	NA	NA	NA	NA	1	0.374	0.453	NA	NA	NA	1	1.327	0.554	1
66508573	NA	NA	NA	NA	NA	NA	1	0.883	1.44	1	2.037	1.05	1	1.0385	0.603	1	1.234	0.518	1	0.757	0.704	NA	NA	NA	1	2	1.067	NA	NA	NA	1	1.309	0.415	NA	NA	NA	1	0.646	0.81	1	0.642	1.468	NA	NA	NA	1	0.938333	0.351333	1
110750754	NA	NA	NA	NA	NA	NA	1	1.2435	0.547	NA	NA	NA	1	0.965	0.383	NA	NA	NA	NA	NA	NA	NA	NA	NA	1	0.5835	0.643	1	0.932	2.997	1	1.629	0.5825	1	0.76925	0.61475	1	0.564	1.156	1	0.571	0.5645	1	0.77	1.046	1	1.4705	0.796	1
110759938	NA	NA	NA	NA	NA	NA	1	1.33033	3.02067	1	3.346	0.937667	1	0.985	1.24	1	1.235	0.9125	1	0.616	0.378	1	2.51667	1.33433	1	0.8925	0.822	1	0.725	1.335	1	0.684	0.324	NA	NA	NA	1	0.93	1.138	1	0.495	0.839	1	6.55	1.28	1	0.466	0.286333	NA
110755333	1	1.586	0.851	1	1.29	1.287	NA	NA	NA	1	1.739	0.799	1	1.865	0.969	1	0.722	0.394	1	0.393	0.304	1	0.95	0.565	1	0.648	0.956	1	0.904	2.9655	1	0.867	0.857	1	1.597	0.773	1	0.408	0.308	1	0.849	1.106	1	1.826	1.335	NA	NA	NA	1
48128966	NA	NA	NA	1	2.779	1.179	1	1.086	1.24	1	1.894	0.722	1	0.723	0.743	NA	NA	NA	1	1.117	0.695	1	1.859	1.38	NA	NA	NA	1	0.585	1.018	NA	NA	NA	1	1.156	0.622	NA	NA	NA	1	0.397	0.756333	1	2.663	0.544	1	1.255	0.694	1
66524293	1	0.894	0.528	1	0.714	0.86	NA	NA	NA	1	0.82	0.638	1	1.125	0.689	NA	NA	NA	NA	NA	NA	1	0.478	0.794	1	0.636	1.025	NA	NA	NA	1	0.679	0.76	1	1.239	0.718	1	0.516	0.834	1	0.4125	1.125	NA	NA	NA	1	1.0225	0.7175	1
66509573	NA	NA	NA	NA	NA	NA	NA	NA	NA	1	1.508	0.947	1	0.8915	1.7935	NA	NA	NA	NA	NA	NA	NA	NA	NA	NA	NA	NA	1	0.49	1.06	1	0.817	0.667	1	1.411	0.8925	NA	NA	NA	1	0.469	1.365	1	0.558	0.462	1	1.811	1.656	1
94158657	NA	NA	NA	1	1.557	1.497	1	1.867	1.649	1	2.815	0.917	1	0.593	0.256	1	0.876	1.25	1	0.554	1.079	1	0.613	0.976	1	0.849	1.245	NA	NA	NA	1	0.763	0.477	1	2.907	1.917	1	0.437	0.519	1	0.733	1.088	1	1.305	0.962	NA	NA	NA	1
110758938	NA	NA	NA	NA	NA	NA	1	1.03	2.4185	NA	NA	NA	1	2.41067	1.66633	1	0.412	0.275	1	0.433	0.669	1	1.341	0.7725	NA	NA	NA	NA	NA	NA	1	2.409	1.366	1	1.343	0.539	1	0.7575	0.6455	NA	NA	NA	1	2.426	1.174	1	0.7075	0.6515	1
66524108	1	1.069	0.676	NA	NA	NA	1	2.104	2.212	NA	NA	NA	1	0.558	0.411	NA	NA	NA	NA	NA	NA	NA	NA	NA	NA	NA	NA	NA	NA	NA	1	0.987	0.582	1	0.909	0.438	1	0.425	0.435	1	0.322	0.689	NA	NA	NA	1	0.919	0.419	1
110757127	1	1.626	1.339	NA	NA	NA	1	1.2295	0.913	1	0.381	0.23	NA	NA	NA	NA	NA	NA	1	0.417	0.765	1	0.705	0.542	1	0.621	0.9665	1	0.429667	0.819	1	0.34	0.189	NA	NA	NA	1	1.425	0.912	NA	NA	NA	NA	NA	NA	1	1.185	2.751	NA
66526748	NA	NA	NA	NA	NA	NA	1	3.608	2.158	NA	NA	NA	1	0.661	1.48	NA	NA	NA	1	0.108	0.318	1	3.072	0.744	1	0.101	0.362	NA	NA	NA	1	0.474	0.323	1	3.474	1.154	NA	NA	NA	NA	NA	NA	1	0.375	0.341	1	0.7665	0.367	1
110760680	NA	NA	NA	1	2.098	2.1	1	0.6675	0.85	NA	NA	NA	NA	NA	NA	1	1.131	1.7155	NA	NA	NA	NA	NA	NA	1	0.44	0.38	NA	NA	NA	1	0.686	1.517	1	0.241	0.12	1	1.024	1.2475	1	0.688	0.828	1	0.96	0.242	NA	NA	NA	1
110763383	NA	NA	NA	NA	NA	NA	NA	NA	NA	1	1.371	1.349	1	0.758	0.461	1	0.667	0.402	1	0.442	0.702	1	0.838	0.666	1	0.782	0.801	1	0.72	2.1225	1	0.9405	0.4775	1	2.857	1.019	NA	NA	NA	1	0.671	1.4745	1	0.684	0.421	1	2.603	1.3525	1
110766548	NA	NA	NA	NA	NA	NA	1	1.465	1.006	NA	NA	NA	NA	NA	NA	1	0.945	0.987	NA	NA	NA	NA	NA	NA	1	0.728	1.164	1	1.0055	1.4195	NA	NA	NA	NA	NA	NA	1	0.936	1.099	NA	NA	NA	1	0.912	0.693	1	2.4975	0.8995	1
66507623	1	0.903	0.959	NA	NA	NA	1	1.76	1.1405	1	0.827	0.467	1	0.904	0.321	NA	NA	NA	1	0.685	0.409	NA	NA	NA	1	0.882	0.886	NA	NA	NA	1	0.376	0.415	1	1.7375	1.2245	1	0.509	0.523	1	0.362	0.903	1	2.38	1.475	1	2.242	1.021	1
110758163	1	0.499	0.476	1	1.1695	0.825	NA	NA	NA	1	1.27	0.614	1	0.998	0.613	1	0.638	0.5245	1	0.4545	0.482	1	0.813	0.895	1	0.451	0.5905	1	0.632	1.055	1	0.773	0.536	NA	NA	NA	NA	NA	NA	1	0.462	0.939	1	1.292	0.577	NA	NA	NA	1
66525391	NA	NA	NA	1	0.918	0.391	1	2.211	1.094	NA	NA	NA	NA	NA	NA	1	1.3405	0.882	NA	NA	NA	1	1.623	0.614	1	1.0625	1.0235	1	0.589	1.835	1	0.499	0.333	1	0.958	0.723	NA	NA	NA	NA	NA	NA	1	1.363	0.109	1	1.468	0.887	1
110767535	1	0.52	5.144	NA	NA	NA	1	3.879	1.529	NA	NA	NA	NA	NA	NA	1	2.298	1.37	1	1.65	1.612	1	1.863	4.014	1	1.818	0.443	1	18.796	1.837	1	0.188	0.594	NA	NA	NA	1	0.76	0.261	1	0.7605	1.758	1	1.018	0.165	1	0.972	0.65	1
110750189	NA	NA	NA	1	1.028	0.648	1	1.6665	1.35	1	1.56	0.453	1	1.283	0.9375	1	1.36	1.117	1	1.0255	0.674	1	0.948	0.849	1	0.996	0.887	1	2.033	0.845	1	1.326	0.537	NA	NA	NA	1	0.736	0.448	1	0.317	0.9215	NA	NA	NA	1	1.053	1.058	1
66511551	1	0.209	0.886	NA	NA	NA	1	0.973	0.595	NA	NA	NA	NA	NA	NA	NA	NA	NA	NA	NA	NA	1	0.5	1.269	1	0.653	0.927	NA	NA	NA	1	0.785	0.293	1	1.1585	0.674	1	0.076	0.162	1	0.404	0.703	NA	NA	NA	1	0.958	0.98	NA
110756765	NA	NA	NA	1	0.444	0.619	1	1.268	0.315	1	0.382	0.351	1	0.333	0.171	1	1.469	1.339	NA	NA	NA	NA	NA	NA	NA	NA	NA	NA	NA	NA	1	0.711	1.113	1	1.213	1.241	1	0.631	0.968	1	0.172	0.952	NA	NA	NA	1	7.56	7.215	1
110758626	1	1.809	2.34	NA	NA	NA	1	1.026	1.229	1	2.644	1.23	NA	NA	NA	NA	NA	NA	1	1.006	0.768	NA	NA	NA	1	0.947	0.958	NA	NA	NA	1	1.195	0.753	1	1.664	1.327	NA	NA	NA	1	0.554	1	NA	NA	NA	NA	NA	NA	1
110768336	1	1.148	0.839	NA	NA	NA	1	1.889	1.096	1	1.469	1.001	1	0.662	0.845	NA	NA	NA	1	0.378	0.494	1	0.706	0.995	NA	NA	NA	NA	NA	NA	1	0.68	0.362	1	1.269	1.016	1	0.953	1.739	1	0.5355	2.296	NA	NA	NA	1	1.173	0.9655	1
110751332	NA	NA	NA	NA	NA	NA	1	2.842	1.78	1	3.3265	1.2505	NA	NA	NA	NA	NA	NA	1	0.8035	0.982	1	1.024	1.053	1	1.529	2.1135	NA	NA	NA	1	1.961	0.887	1	2.197	1.585	NA	NA	NA	NA	NA	NA	NA	NA	NA	1	0.534	0.672	1
110759210	NA	NA	NA	1	3.26	2.265	1	1.557	2.033	NA	NA	NA	1	0.878	0.8645	1	0.978	1.168	1	0.736	1.374	NA	NA	NA	NA	NA	NA	1	0.563	1.208	1	0.703	0.297	1	1.36767	0.908667	1	0.582	0.806	1	0.713	2.029	NA	NA	NA	1	1.598	0.6	NA
66520165	NA	NA	NA	NA	NA	NA	1	0.949	0.9045	NA	NA	NA	1	0.9065	0.8495	1	0.583	0.831	1	0.452	1.058	NA	NA	NA	1	0.995	1.222	NA	NA	NA	NA	NA	NA	1	1.502	0.8395	NA	NA	NA	1	0.3905	1.135	NA	NA	NA	1	1.5295	1.038	1
110757182	NA	NA	NA	NA	NA	NA	1	0.901	1.227	NA	NA	NA	NA	NA	NA	NA	NA	NA	NA	NA	NA	NA	NA	NA	1	0.758	1.038	NA	NA	NA	1	0.701	0.673	NA	NA	NA	1	0.748	0.709	NA	NA	NA	1	1.885	0.725	1	1.047	0.7215	1
66513180	NA	NA	NA	NA	NA	NA	1	2.303	3.0315	NA	NA	NA	1	0.974	0.839	NA	NA	NA	1	0.33	0.225	NA	NA	NA	1	0.511	0.619	NA	NA	NA	NA	NA	NA	1	1.106	1.34	1	0.85	0.754	1	1.046	2.856	NA	NA	NA	1	0.989	0.51	1
110766149	1	1.668	1.2295	NA	NA	NA	1	2.006	1.205	NA	NA	NA	NA	NA	NA	NA	NA	NA	1	0.44	0.504	NA	NA	NA	1	0.658	0.394	NA	NA	NA	NA	NA	NA	1	1.083	0.82	1	0.444	0.809	1	0.619	0.795	NA	NA	NA	1	0.824	0.971	1
110773623	NA	NA	NA	1	1.594	1.153	NA	NA	NA	NA	NA	NA	1	0.610667	1.041	1	0.722	1.1	NA	NA	NA	NA	NA	NA	1	0.627	0.578	NA	NA	NA	NA	NA	NA	1	1.3015	0.8175	1	0.473	1.027	1	0.4345	1.933	1	1.333	0.649	1	1.18	1.38767	1
66504786	NA	NA	NA	1	0.797	0.647	NA	NA	NA	1	1.6	1.224	NA	NA	NA	1	2.347	1.625	1	0.763	1.655	1	0.826	0.927	1	1.007	0.8875	1	0.879	1.073	1	0.97	0.495	NA	NA	NA	NA	NA	NA	1	0.814	1.29	1	0.793	0.417	1	1.35533	0.63	NA
110750103	NA	NA	NA	NA	NA	NA	NA	NA	NA	NA	NA	NA	NA	NA	NA	1	0.443	0.754	1	0.798	0.52	1	0.586	0.908	1	0.225	0.437	NA	NA	NA	1	2.011	0.987	NA	NA	NA	1	0.371	0.54	1	0.402	0.605	NA	NA	NA	1	0.741	0.721	1
48094341	NA	NA	NA	NA	NA	NA	NA	NA	NA	1	1.19	1.037	1	1.508	2.321	1	1.525	1.158	NA	NA	NA	1	0.936	0.865	1	0.54	0.465	NA	NA	NA	1	1.17533	0.695	1	1.7155	1.1275	NA	NA	NA	NA	NA	NA	NA	NA	NA	1	2.194	3.238	1
66500427	1	3.042	1.202	NA	NA	NA	NA	NA	NA	1	0.52	0.715	NA	NA	NA	NA	NA	NA	NA	NA	NA	1	0.478	0.946	1	0.771	2.09	1	0.534	1.315	NA	NA	NA	NA	NA	NA	1	2.045	1.637	NA	NA	NA	1	0.93	0.889	NA	NA	NA	1
110758613	1	2.923	1.261	NA	NA	NA	1	0.889	1.645	NA	NA	NA	1	0.758	0.711	1	0.458	0.601	1	0.132	0.541	1	0.753	0.469	NA	NA	NA	1	1.813	1.334	NA	NA	NA	1	1.378	2.534	NA	NA	NA	NA	NA	NA	NA	NA	NA	1	2.347	2.055	NA
110773163	NA	NA	NA	1	1.416	0.773	1	2.598	3.802	1	2.42	1.505	1	1.262	0.655	1	1.647	1.13	1	0.731333	0.543667	1	1.69	2.082	1	0.763	0.669	NA	NA	NA	1	1.297	1.106	NA	NA	NA	1	0.431	0.204	1	0.411	0.319	NA	NA	NA	1	0.722	0.383	1
110765224	1	2.123	0.456	1	0.682	1.029	NA	NA	NA	1	1.107	0.58	NA	NA	NA	1	0.603	0.791	1	0.59	0.603	NA	NA	NA	NA	NA	NA	1	0.7165	0.6965	NA	NA	NA	1	1.663	1.1975	NA	NA	NA	NA	NA	NA	NA	NA	NA	NA	NA	NA	NA
48142237	NA	NA	NA	1	0.728	0.571	NA	NA	NA	NA	NA	NA	NA	NA	NA	NA	NA	NA	1	0.46	0.579333	NA	NA	NA	1	0.65	0.781	NA	NA	NA	1	1.401	0.698	1	1.909	1.615	1	1.002	1.538	NA	NA	NA	NA	NA	NA	NA	NA	NA	1
66555437	1	0.903	1.013	NA	NA	NA	NA	NA	NA	NA	NA	NA	1	1.329	3.3745	1	1.063	0.745	1	0.6835	0.6545	NA	NA	NA	1	1.025	0.793	NA	NA	NA	NA	NA	NA	1	6.663	1.455	NA	NA	NA	NA	NA	NA	1	1.041	0.275	NA	NA	NA	NA
66509032	NA	NA	NA	1	1.77933	1.04267	1	0.745	0.83	1	0.942	0.575	NA	NA	NA	NA	NA	NA	NA	NA	NA	1	1.021	1.165	1	0.599667	0.712667	1	0.882	1.6235	1	0.629667	0.569	NA	NA	NA	1	0.7285	0.795	NA	NA	NA	1	2.031	1.812	NA	NA	NA	1
66551478	NA	NA	NA	NA	NA	NA	NA	NA	NA	NA	NA	NA	1	1.013	2.125	1	0.478	0.484	1	0.551	0.557	1	0.316	0.459	1	0.587	0.849	NA	NA	NA	1	1.328	0.515	1	0.948	1.053	1	1.689	2.282	1	0.177	1.316	NA	NA	NA	1	1.531	1.737	NA
66499429	NA	NA	NA	NA	NA	NA	1	1.962	1.271	1	1.416	0.8415	1	1.611	1.942	NA	NA	NA	NA	NA	NA	NA	NA	NA	1	0.599	0.74	NA	NA	NA	NA	NA	NA	1	1.065	0.958	1	0.758	0.622	NA	NA	NA	1	0.978	0.853	1	3.9225	1.5785	1
110757341	NA	NA	NA	1	0.811	1.022	1	5.748	5.371	1	0.924	1.315	NA	NA	NA	1	0.605	1.087	1	0.358	0.563	1	0.573	0.962	1	0.483	1.103	1	1.125	1.629	1	0.855	0.983	NA	NA	NA	NA	NA	NA	NA	NA	NA	NA	NA	NA	1	1.348	0.889	NA
110757985	1	0.775	0.67	NA	NA	NA	1	2.592	1.504	1	3.344	1.168	NA	NA	NA	NA	NA	NA	NA	NA	NA	NA	NA	NA	1	1.536	2.2	1	1.014	1.012	1	1.181	0.224	1	2	1.621	NA	NA	NA	NA	NA	NA	1	1.847	1.357	1	0.976	0.632	1
66510928	NA	NA	NA	1	1.754	1.265	1	0.847	1.142	1	1.411	0.99	NA	NA	NA	1	0.96	0.491	1	0.63	0.931	1	1.0785	1.7385	1	1.2525	1.2805	1	0.5715	2.4435	NA	NA	NA	1	1.575	0.922	1	0.3495	0.545	NA	NA	NA	1	3.139	1.77133	NA	NA	NA	1
110764763	NA	NA	NA	1	2.086	0.943	1	4.687	3.175	NA	NA	NA	NA	NA	NA	1	1.404	0.395	NA	NA	NA	1	0.719	0.8	1	0.88	0.758	NA	NA	NA	NA	NA	NA	1	1.61	0.846	1	1.297	0.692	1	0.631	0.806	NA	NA	NA	1	0.987	0.473	1
66529866	NA	NA	NA	1	1.799	1.168	1	0.68	1.313	1	1.512	1.131	1	0.551	1.36	1	0.585	0.51	1	0.2895	0.1535	NA	NA	NA	1	0.303	0.249	1	1.379	1.709	1	1.128	0.729	1	2.589	1.441	NA	NA	NA	1	0.401	0.883	1	0.75	0.285	NA	NA	NA	NA
110765073	1	0.67	0.742	1	0.862	1.022	1	1.358	0.799	NA	NA	NA	1	0.871	0.662	NA	NA	NA	NA	NA	NA	NA	NA	NA	1	0.816	1.117	NA	NA	NA	1	0.935	0.849	NA	NA	NA	1	0.768	0.93	1	0.439	0.8225	1	0.907	0.681	NA	NA	NA	NA
110757826	NA	NA	NA	NA	NA	NA	NA	NA	NA	NA	NA	NA	1	0.287	0.047	1	1.131	0.594	1	0.946	0.429	NA	NA	NA	1	1.163	0.452	NA	NA	NA	1	0.4905	0.575	1	0.626	1.311	1	0.729667	0.671333	1	0.334	0.5655	NA	NA	NA	NA	NA	NA	1
110768018	1	1.1885	1.053	1	1.047	1.079	1	0.695	0.599	NA	NA	NA	1	1.138	1.1305	1	0.667	0.638	1	0.7835	1.4295	NA	NA	NA	1	0.727333	1.009	1	1.858	1.463	NA	NA	NA	1	0.795	0.798	NA	NA	NA	1	0.427	1.2365	NA	NA	NA	1	1.374	0.632	1
66524051	NA	NA	NA	1	3.766	1.087	1	1.598	2.202	NA	NA	NA	NA	NA	NA	1	0.811	0.674	NA	NA	NA	1	0.606	0.901	NA	NA	NA	1	1.38	1.728	1	0.941	0.5135	1	0.725	0.891	1	0.738	1.204	1	0.487	1.357	1	1.309	0.616	1	2.402	1.7105	1
110762076	NA	NA	NA	1	1.614	0.558	1	1.536	1.523	1	1.342	0.824	1	0.568	0.706	NA	NA	NA	1	0.857	0.666	1	1.179	1.023	1	0.834	0.633	1	0.473	3.259	NA	NA	NA	1	1.642	0.977	NA	NA	NA	1	0.403	1.523	1	1.141	0.4785	NA	NA	NA	NA
74271822	NA	NA	NA	1	0.941	1.1365	1	4.012	1.977	NA	NA	NA	1	0.937	1.684	1	0.877	1.202	1	0.766667	1.56233	1	0.547	0.960667	1	1.08033	2.28367	NA	NA	NA	NA	NA	NA	NA	NA	NA	NA	NA	NA	1	0.8135	1.7325	NA	NA	NA	NA	NA	NA	1
48097144	NA	NA	NA	1	0.605	0.948	1	1.1995	0.595	1	1.178	0.626	NA	NA	NA	1	1.097	1.083	NA	NA	NA	NA	NA	NA	NA	NA	NA	1	0.982	0.915	1	1.12	0.606	1	0.894	0.659	NA	NA	NA	NA	NA	NA	1	0.617	0.859	NA	NA	NA	1
66534671	1	0.913	0.59	NA	NA	NA	1	0.781	0.681	1	0.997	0.519	1	0.607	1.742	NA	NA	NA	1	0.902	1.58	NA	NA	NA	1	1.046	0.853	NA	NA	NA	1	1.049	0.346	1	1.992	1.127	NA	NA	NA	NA	NA	NA	NA	NA	NA	1	0.821	0.668	1
110757116	NA	NA	NA	NA	NA	NA	1	2.31	1.61	NA	NA	NA	1	1.515	0.757	1	1.012	1.0795	1	0.285	0.572	1	0.855	0.79	1	0.385	0.785	1	0.6065	1.2405	NA	NA	NA	NA	NA	NA	1	0.386	0.975	1	0.172	1.572	1	1.53	0.8085	1	1.8835	1.331	1
66530257	1	0.381	0.51	1	1.667	0.865	NA	NA	NA	NA	NA	NA	1	0.719	0.932	1	0.289	0.533	1	0.77	0.561	1	0.495	0.489	NA	NA	NA	1	3.396	4.371	1	0.558	0.392	1	0.766	0.7215	1	0.5115	0.8355	NA	NA	NA	1	2.007	2.777	NA	NA	NA	1
48096956	NA	NA	NA	NA	NA	NA	1	0.636	1.139	NA	NA	NA	NA	NA	NA	1	0.719	1.041	1	0.401	0.894	1	1.048	1.172	1	1.238	0.705	1	0.461	1.422	1	0.825	0.636	1	2.624	1.588	1	0.694	0.6995	NA	NA	NA	NA	NA	NA	1	5.922	2.4485	1
110773823	NA	NA	NA	1	1.241	1.089	1	2.7355	1.5455	NA	NA	NA	1	1.135	1.017	NA	NA	NA	NA	NA	NA	NA	NA	NA	1	0.812	1.266	1	1.143	1.597	NA	NA	NA	1	2.105	1.226	1	1.164	0.881	NA	NA	NA	1	1.284	1.175	NA	NA	NA	NA
66509442	NA	NA	NA	1	0.873	0.453	1	1.757	1.031	1	1.449	0.78	1	0.519	0.558	NA	NA	NA	1	0.315	0.878	NA	NA	NA	NA	NA	NA	NA	NA	NA	NA	NA	NA	1	0.9885	0.954	1	0.337	0.667	1	0.233	0.601	NA	NA	NA	1	0.691	0.476	NA
110777081	1	1.009	0.47	NA	NA	NA	NA	NA	NA	NA	NA	NA	1	0.362	0.781	1	0.761	0.456	1	0.718667	1.08067	NA	NA	NA	1	1.058	0.862	NA	NA	NA	1	1.035	0.457	NA	NA	NA	1	0.639667	0.471333	1	0.33	0.972	NA	NA	NA	1	3.03	2.281	1
66549799	NA	NA	NA	1	0.449	1.071	1	2.07	0.846	NA	NA	NA	1	0.8725	0.9375	NA	NA	NA	1	0.595	0.561	NA	NA	NA	1	0.543	1.257	1	1.348	0.62	1	0.947	0.707	1	1.407	0.578	1	0.687	1.186	1	0.555	1.37067	1	0.535	0.822	1	0.866	0.433	1
48107260	NA	NA	NA	1	2.039	1.795	1	1.9175	1.8055	NA	NA	NA	NA	NA	NA	NA	NA	NA	NA	NA	NA	NA	NA	NA	1	0.841	1.167	1	1.305	3.456	1	0.815	0.408	1	2.0285	1.539	NA	NA	NA	NA	NA	NA	1	1.894	1.939	1	1.3455	0.4965	NA
66508517	NA	NA	NA	NA	NA	NA	NA	NA	NA	NA	NA	NA	1	1.201	0.6155	1	0.832	0.472	NA	NA	NA	1	1.013	0.759	NA	NA	NA	NA	NA	NA	1	0.905	0.7455	NA	NA	NA	1	0.6845	0.5755	1	0.585	0.7295	NA	NA	NA	1	1.432	1.2935	1
110751227	NA	NA	NA	1	0.82	1.153	NA	NA	NA	NA	NA	NA	NA	NA	NA	1	0.576667	0.730667	1	0.718	0.948667	1	0.891	0.804	1	0.949	1.6325	1	1.3635	2.008	NA	NA	NA	1	1.481	1.1555	1	0.521	0.772	1	0.685	0.905	NA	NA	NA	NA	NA	NA	NA
48139441	NA	NA	NA	NA	NA	NA	1	1.153	0.597	NA	NA	NA	NA	NA	NA	1	0.643	0.223	1	0.524	0.441	1	0.883	0.62	NA	NA	NA	NA	NA	NA	NA	NA	NA	NA	NA	NA	1	0.519	0.525	1	0.839	0.673	NA	NA	NA	1	3.729	0.499	1
66519157	NA	NA	NA	1	0.772	0.526	1	1.736	1.71	NA	NA	NA	NA	NA	NA	NA	NA	NA	1	0.279	0.556	NA	NA	NA	1	0.928	0.861	NA	NA	NA	NA	NA	NA	NA	NA	NA	1	0.42	0.453	1	0.465	1.946	1	2.327	1.769	1	1.183	1.372	1
66550890	NA	NA	NA	NA	NA	NA	NA	NA	NA	1	1.739	0.78	1	0.584	0.79	1	0.825	0.43	1	0.963	1.037	1	1.218	1.067	1	1.068	0.981	NA	NA	NA	1	0.8675	0.4255	1	1.421	0.376	NA	NA	NA	NA	NA	NA	1	1.7	0.623	1	3.368	0.726	NA
110764071	NA	NA	NA	NA	NA	NA	1	1.124	1.542	NA	NA	NA	1	0.9845	1.504	1	0.404	0.655	1	0.765	1.268	NA	NA	NA	NA	NA	NA	NA	NA	NA	NA	NA	NA	1	1.569	0.933	1	0.537	0.507	1	0.278	1.409	NA	NA	NA	1	1.566	0.799	1
110758129	NA	NA	NA	NA	NA	NA	1	2.209	0.963	1	1.06	0.875	NA	NA	NA	1	0.837	0.941	NA	NA	NA	NA	NA	NA	NA	NA	NA	NA	NA	NA	1	0.934	0.528	1	1.147	0.932	NA	NA	NA	NA	NA	NA	NA	NA	NA	1	1.197	0.92	1
48104995	NA	NA	NA	NA	NA	NA	NA	NA	NA	NA	NA	NA	1	0.895	3.004	1	1.202	0.552	NA	NA	NA	1	1.144	0.6	NA	NA	NA	NA	NA	NA	NA	NA	NA	1	1.903	0.731	1	1.139	0.482	NA	NA	NA	NA	NA	NA	1	2.209	1.316	1
110755842	NA	NA	NA	NA	NA	NA	1	1.26	0.563	1	0.925	1.247	1	0.871	1.786	1	0.782	1.507	NA	NA	NA	NA	NA	NA	NA	NA	NA	NA	NA	NA	1	0.608	0.287	1	1.274	1.373	1	0.915	1.662	NA	NA	NA	NA	NA	NA	NA	NA	NA	1
48096291	NA	NA	NA	1	1.472	1.611	1	1.987	2.941	NA	NA	NA	1	1.224	0.952	NA	NA	NA	NA	NA	NA	NA	NA	NA	NA	NA	NA	1	0.886	1.796	1	0.719	0.578	1	1.891	1.722	NA	NA	NA	1	0.44	0.645	NA	NA	NA	1	1.21	0.364	NA
48094929	1	0.92	0.529	1	0.907	0.851	NA	NA	NA	1	1.74	1.108	1	1.074	1.315	1	0.931	0.675	1	0.479	0.281	NA	NA	NA	1	0.421	0.53	1	0.671	0.642	NA	NA	NA	NA	NA	NA	NA	NA	NA	1	0.731	1.089	1	0.776	0.593	1	1.2285	0.6725	1
66559208	NA	NA	NA	NA	NA	NA	1	1.175	0.757	NA	NA	NA	1	0.469	0.561	NA	NA	NA	NA	NA	NA	NA	NA	NA	NA	NA	NA	NA	NA	NA	1	0.726	0.872	1	0.662	0.36	1	0.433	0.531	NA	NA	NA	NA	NA	NA	1	0.327	0.136	NA
66565249	NA	NA	NA	NA	NA	NA	1	2.6685	1.23	NA	NA	NA	NA	NA	NA	NA	NA	NA	1	0.5395	0.857	NA	NA	NA	1	0.729	1.019	NA	NA	NA	1	1.27767	0.674	NA	NA	NA	NA	NA	NA	NA	NA	NA	1	1.334	0.996	1	1.658	1.058	1
110759634	NA	NA	NA	1	1.426	1.338	1	4.03	2.054	NA	NA	NA	NA	NA	NA	NA	NA	NA	1	1.338	3.255	1	0.299	0.542	1	1.578	0.856	NA	NA	NA	NA	NA	NA	1	1.031	0.913	1	1.003	1.085	1	0.784	2.834	1	1.673	0.788	NA	NA	NA	NA
110763714	1	0.588	0.753	NA	NA	NA	NA	NA	NA	NA	NA	NA	NA	NA	NA	NA	NA	NA	1	0.343	0.329	NA	NA	NA	1	0.55	0.52	NA	NA	NA	NA	NA	NA	1	1.31333	0.998667	1	1.0335	1.0745	1	0.448	1.103	1	0.938	0.283	NA	NA	NA	NA
66549073	NA	NA	NA	NA	NA	NA	NA	NA	NA	NA	NA	NA	NA	NA	NA	NA	NA	NA	NA	NA	NA	NA	NA	NA	1	1.218	0.449	NA	NA	NA	1	0.8545	0.2965	NA	NA	NA	1	0.811	0.689	NA	NA	NA	NA	NA	NA	1	1.346	1.164	NA
58585076	NA	NA	NA	NA	NA	NA	1	0.581	0.41	1	1.07	1.016	NA	NA	NA	NA	NA	NA	1	0.932	1.512	NA	NA	NA	NA	NA	NA	1	0.042	0.005	1	1.13	1.236	NA	NA	NA	1	0.352	0.681	NA	NA	NA	NA	NA	NA	1	1.0435	0.2655	NA
66499585	1	0.623	0.406	1	0.782	0.68	NA	NA	NA	1	1.26	0.626	NA	NA	NA	NA	NA	NA	NA	NA	NA	NA	NA	NA	1	0.636	0.793	1	0.87	0.995	NA	NA	NA	NA	NA	NA	NA	NA	NA	NA	NA	NA	NA	NA	NA	1	1.455	0.844	NA
110775155	NA	NA	NA	NA	NA	NA	NA	NA	NA	1	1.402	1.919	NA	NA	NA	NA	NA	NA	1	0.7615	0.9895	NA	NA	NA	1	0.728	0.812	NA	NA	NA	NA	NA	NA	1	1.341	0.453	1	0.52	0.599	NA	NA	NA	NA	NA	NA	NA	NA	NA	1
110759197	NA	NA	NA	NA	NA	NA	NA	NA	NA	1	1.134	0.68	1	0.136	0.367	1	3.197	2.379	NA	NA	NA	1	1.286	0.886	NA	NA	NA	NA	NA	NA	1	1.087	0.709	1	2.484	1.517	1	1.014	0.721	1	0.483	0.979	NA	NA	NA	1	0.646	0.514	NA
66518971	NA	NA	NA	1	1.44	1.747	1	4.522	3.354	NA	NA	NA	NA	NA	NA	NA	NA	NA	1	0.571	0.403	NA	NA	NA	1	0.353	0.462	NA	NA	NA	NA	NA	NA	NA	NA	NA	NA	NA	NA	NA	NA	NA	NA	NA	NA	1	1.1555	0.5915	1
110764579	1	1.607	0.62	1	0.745	1.133	NA	NA	NA	1	1.594	0.41	1	0.8	0.494	NA	NA	NA	1	0.439	1.265	NA	NA	NA	1	0.585	1.273	NA	NA	NA	1	1.62	0.723	NA	NA	NA	NA	NA	NA	1	0.255	1.119	1	0.944	0.607	NA	NA	NA	NA
66531366	NA	NA	NA	NA	NA	NA	NA	NA	NA	NA	NA	NA	1	1.082	1.741	1	0.939	1.177	1	0.666	1.106	NA	NA	NA	1	0.941	0.917	NA	NA	NA	NA	NA	NA	1	1.197	0.61	1	0.7715	0.67	NA	NA	NA	NA	NA	NA	NA	NA	NA	1
66513260	NA	NA	NA	1	1.292	1.901	NA	NA	NA	1	1.532	0.556	1	2.309	1.784	1	0.3695	0.4085	1	0.4005	0.201	1	0.997	0.488	1	0.478	1.217	1	0.6225	2.5255	NA	NA	NA	NA	NA	NA	NA	NA	NA	NA	NA	NA	1	1.315	0.826	NA	NA	NA	NA
110756506	NA	NA	NA	NA	NA	NA	NA	NA	NA	1	1.159	0.87	NA	NA	NA	1	1.113	0.836	NA	NA	NA	NA	NA	NA	NA	NA	NA	NA	NA	NA	1	0.691	0.843	1	1.057	0.881	NA	NA	NA	NA	NA	NA	NA	NA	NA	NA	NA	NA	1
66523706	NA	NA	NA	NA	NA	NA	1	5.216	0.697	1	2.156	1.11	NA	NA	NA	1	0.7275	0.784	1	0.392	0.814	1	0.905	1.067	NA	NA	NA	NA	NA	NA	NA	NA	NA	NA	NA	NA	NA	NA	NA	NA	NA	NA	NA	NA	NA	1	1.354	1.003	NA
66508961	NA	NA	NA	NA	NA	NA	1	0.886	0.939	NA	NA	NA	1	0.552	0.378	NA	NA	NA	NA	NA	NA	NA	NA	NA	NA	NA	NA	NA	NA	NA	NA	NA	NA	1	0.853	0.401	1	0.8115	1.315	1	0.423	1.309	NA	NA	NA	1	1.842	0.764	1
66519390	NA	NA	NA	1	1.049	0.676	NA	NA	NA	NA	NA	NA	1	0.823	0.456	NA	NA	NA	NA	NA	NA	1	0.573	0.629	NA	NA	NA	NA	NA	NA	1	1.1505	0.9995	NA	NA	NA	1	0.616	1.182	NA	NA	NA	NA	NA	NA	1	0.64	0.543	1
66513627	NA	NA	NA	1	0.873	0.999	NA	NA	NA	1	1.296	0.819	NA	NA	NA	1	0.928	0.924	1	0.678	0.85	1	0.683	1.038	1	0.795	1.228	1	0.865	1.56	NA	NA	NA	NA	NA	NA	NA	NA	NA	1	0.574	1.05	NA	NA	NA	NA	NA	NA	1
48104167	NA	NA	NA	1	0.821	0.548	1	1.49	1.082	1	0.903	0.46	1	0.966	1.088	1	0.871	0.721	NA	NA	NA	1	0.676	0.807	1	0.951	0.811	1	0.713	1.49	1	1.018	0.462	1	1.597	0.704	NA	NA	NA	NA	NA	NA	1	0.943	0.393	NA	NA	NA	NA
110764492	NA	NA	NA	1	1.67	1.744	NA	NA	NA	NA	NA	NA	NA	NA	NA	NA	NA	NA	1	0.554	1.0205	NA	NA	NA	NA	NA	NA	NA	NA	NA	NA	NA	NA	1	1.4665	0.4845	1	0.781	0.881	NA	NA	NA	NA	NA	NA	1	1.507	0.312	NA
66519842	1	1.525	1.3	NA	NA	NA	1	0.8445	0.9185	NA	NA	NA	1	1.584	0.595	NA	NA	NA	NA	NA	NA	NA	NA	NA	NA	NA	NA	NA	NA	NA	1	1.15	0.462	1	1.316	0.419	1	0.949	0.486	NA	NA	NA	NA	NA	NA	1	1.294	0.7935	1
110763581	NA	NA	NA	NA	NA	NA	1	2.984	1.808	1	1.077	0.661	NA	NA	NA	NA	NA	NA	NA	NA	NA	1	1.111	0.69	NA	NA	NA	1	3.576	0.935	1	1.133	0.609	1	0.976	0.869	NA	NA	NA	NA	NA	NA	1	3.472	0.799	1	1.094	0.948	1
48099074	NA	NA	NA	NA	NA	NA	NA	NA	NA	1	1.446	0.647	NA	NA	NA	NA	NA	NA	1	0.656	0.648	1	1.024	0.749	1	0.811	0.452	NA	NA	NA	NA	NA	NA	NA	NA	NA	NA	NA	NA	1	0.294	1.411	1	1.414	0.983	NA	NA	NA	NA
110760134	NA	NA	NA	NA	NA	NA	NA	NA	NA	1	1.435	0.639	NA	NA	NA	NA	NA	NA	NA	NA	NA	NA	NA	NA	NA	NA	NA	1	1.921	1.176	NA	NA	NA	NA	NA	NA	NA	NA	NA	NA	NA	NA	NA	NA	NA	1	1.3455	0.911	1
66507689	NA	NA	NA	NA	NA	NA	NA	NA	NA	NA	NA	NA	NA	NA	NA	NA	NA	NA	NA	NA	NA	NA	NA	NA	1	0.352	0.641	1	0.677	1.326	NA	NA	NA	1	0.51	0.7	1	0.412	0.651	NA	NA	NA	NA	NA	NA	NA	NA	NA	1
66513595	NA	NA	NA	1	0.47	0.776	NA	NA	NA	1	1.582	0.843	NA	NA	NA	1	1.335	0.812	1	0.339	0.838	NA	NA	NA	1	0.97	0.673	NA	NA	NA	1	0.8885	0.63	1	1.265	0.588	1	1.116	0.812	NA	NA	NA	NA	NA	NA	1	1.761	1.001	NA
66530260	NA	NA	NA	NA	NA	NA	1	1.286	1.137	1	1.703	0.941	NA	NA	NA	NA	NA	NA	NA	NA	NA	NA	NA	NA	1	0.673333	0.686667	NA	NA	NA	NA	NA	NA	1	0.8605	0.544	NA	NA	NA	NA	NA	NA	NA	NA	NA	1	0.955	0.625	NA
110771708	1	0.854	0.407	1	0.732	0.949	NA	NA	NA	NA	NA	NA	1	0.179	0.434	NA	NA	NA	1	0.627	1.192	NA	NA	NA	1	0.244	0.731	NA	NA	NA	1	1.5535	0.929	NA	NA	NA	NA	NA	NA	NA	NA	NA	NA	NA	NA	1	1.576	0.874	1
66554156	NA	NA	NA	NA	NA	NA	NA	NA	NA	NA	NA	NA	1	1.33767	1.35533	NA	NA	NA	1	0.681	0.662	NA	NA	NA	NA	NA	NA	NA	NA	NA	1	1.432	0.621	1	2.957	1.778	NA	NA	NA	NA	NA	NA	NA	NA	NA	NA	NA	NA	NA
66557660	NA	NA	NA	NA	NA	NA	1	0.611	0.151	NA	NA	NA	1	0.476333	0.456333	NA	NA	NA	NA	NA	NA	NA	NA	NA	1	1.64	4.542	NA	NA	NA	NA	NA	NA	NA	NA	NA	NA	NA	NA	1	0.5555	1.8645	NA	NA	NA	1	0.43	0.602	1
66517577	NA	NA	NA	NA	NA	NA	NA	NA	NA	1	0.573	0.514	NA	NA	NA	NA	NA	NA	NA	NA	NA	NA	NA	NA	NA	NA	NA	1	1.657	2.827	NA	NA	NA	NA	NA	NA	1	0.9745	0.6915	1	0.323	1.415	1	1.109	0.574	NA	NA	NA	1
48130977	NA	NA	NA	NA	NA	NA	1	2.631	5.742	NA	NA	NA	1	1.162	3.775	NA	NA	NA	1	0.206	0.145	NA	NA	NA	1	0.09	0.191	1	3.816	3.725	NA	NA	NA	1	2.49	0.741	1	0.353	0.239	1	0.645	0.88	NA	NA	NA	1	0.233	0.127	NA
48096310	NA	NA	NA	1	2.615	1.733	NA	NA	NA	1	0.505	0.331	1	1.2325	0.96	1	0.966	0.736	NA	NA	NA	1	0.519	0.439	NA	NA	NA	NA	NA	NA	NA	NA	NA	1	2.372	1.563	1	0.297	0.35	1	0.381	1.009	NA	NA	NA	1	1.687	1.395	NA
66551875	NA	NA	NA	NA	NA	NA	NA	NA	NA	1	1.893	0.487	NA	NA	NA	NA	NA	NA	NA	NA	NA	NA	NA	NA	1	0.652	0.561	1	1.545	1.071	NA	NA	NA	1	1.551	2.223	NA	NA	NA	NA	NA	NA	1	1.925	0.7	1	1.518	0.399	1
66503873	1	1.019	0.948	1	0.97	0.567	NA	NA	NA	1	1.169	0.8155	NA	NA	NA	1	1.044	0.928	1	0.825	0.998	NA	NA	NA	NA	NA	NA	1	1.164	1.337	NA	NA	NA	NA	NA	NA	NA	NA	NA	NA	NA	NA	1	0.995	0.9055	NA	NA	NA	NA
66524926	1	1.282	0.888	NA	NA	NA	NA	NA	NA	1	1.3595	0.6695	1	1.549	0.99	1	0.593	0.421	1	0.415	0.436	NA	NA	NA	NA	NA	NA	1	0.961	1.455	1	0.997	1.285	1	2.337	1.199	1	1.041	0.691	1	0.625	1.221	NA	NA	NA	NA	NA	NA	NA
66557666	NA	NA	NA	1	0.739	1.029	1	9.581	2.3245	1	1.402	0.6375	NA	NA	NA	1	1.619	1.295	NA	NA	NA	NA	NA	NA	1	1.163	1.056	1	2.687	0.913	NA	NA	NA	NA	NA	NA	NA	NA	NA	NA	NA	NA	1	0.733	0.54	1	1.051	0.345	NA
110763770	NA	NA	NA	NA	NA	NA	1	2.867	1.231	NA	NA	NA	NA	NA	NA	1	0.855	0.949	1	0.657	0.538	NA	NA	NA	1	0.655	0.58	NA	NA	NA	1	1.12	0.652	NA	NA	NA	1	0.775	0.858	1	0.566	2.013	NA	NA	NA	NA	NA	NA	NA
110756011	NA	NA	NA	NA	NA	NA	NA	NA	NA	1	1.462	1.062	NA	NA	NA	NA	NA	NA	1	0.768	1.162	1	0.651	0.843	1	0.901	1.041	1	0.491	0.924	NA	NA	NA	NA	NA	NA	1	1.014	0.552	1	0.213	0.512	NA	NA	NA	1	1.679	0.788	1
110761019	NA	NA	NA	NA	NA	NA	NA	NA	NA	1	0.901	0.463	NA	NA	NA	1	0.361	0.573	1	0.534	0.493	1	0.402	0.428	1	0.222	0.355	1	2.274	4.106	1	0.861	0.382	NA	NA	NA	NA	NA	NA	NA	NA	NA	NA	NA	NA	NA	NA	NA	NA
66558893	NA	NA	NA	NA	NA	NA	1	1.354	0.591	NA	NA	NA	1	0.075	0.19	NA	NA	NA	1	0.531	0.184	NA	NA	NA	NA	NA	NA	NA	NA	NA	1	1.104	0.532	NA	NA	NA	1	0.223	0.568	1	0.339	0.756	NA	NA	NA	1	0.689	0.343	NA
66511652	NA	NA	NA	1	1.157	1.374	1	1.54	0.985	1	2.26	1.006	NA	NA	NA	NA	NA	NA	1	0.479	0.869	NA	NA	NA	NA	NA	NA	NA	NA	NA	NA	NA	NA	NA	NA	NA	1	0.386	0.728	NA	NA	NA	NA	NA	NA	1	1.166	0.617	NA
110750930	NA	NA	NA	NA	NA	NA	NA	NA	NA	1	0.406	0.024	NA	NA	NA	1	0.489	0.023	NA	NA	NA	NA	NA	NA	1	0.734	0.04	NA	NA	NA	NA	NA	NA	1	0.943	0.022	NA	NA	NA	NA	NA	NA	1	0.845	0.011	1	0.586	0.005	NA
110756545	NA	NA	NA	NA	NA	NA	NA	NA	NA	NA	NA	NA	1	0.21	0.221	NA	NA	NA	NA	NA	NA	1	0.392	1.128	1	1.129	1.482	NA	NA	NA	NA	NA	NA	NA	NA	NA	1	0.6205	1.561	NA	NA	NA	NA	NA	NA	NA	NA	NA	1
48096057	1	1.328	1.356	NA	NA	NA	1	2.435	2.769	NA	NA	NA	NA	NA	NA	NA	NA	NA	NA	NA	NA	NA	NA	NA	NA	NA	NA	NA	NA	NA	1	1.78	0.801	NA	NA	NA	NA	NA	NA	NA	NA	NA	NA	NA	NA	NA	NA	NA	1
66559145	NA	NA	NA	1	1.368	1.113	1	0.873	0.416	NA	NA	NA	NA	NA	NA	NA	NA	NA	NA	NA	NA	NA	NA	NA	1	0.701	0.6725	1	0.995	1.542	NA	NA	NA	1	1.184	1.199	NA	NA	NA	NA	NA	NA	1	1.108	0.8	1	0.677	0.406	NA
110762605	NA	NA	NA	1	1.612	1.871	NA	NA	NA	1	1.661	0.878	NA	NA	NA	1	0.781	0.699	1	0.453	0.553	1	0.983	0.747	1	0.835	0.762	1	0.8875	1.576	NA	NA	NA	NA	NA	NA	NA	NA	NA	NA	NA	NA	1	1.277	0.485	NA	NA	NA	NA
110766509	NA	NA	NA	NA	NA	NA	1	1.017	1.5	1	0.758	0.48	NA	NA	NA	NA	NA	NA	NA	NA	NA	NA	NA	NA	NA	NA	NA	1	0.525	1.823	NA	NA	NA	1	1.598	1.271	NA	NA	NA	NA	NA	NA	1	1.6985	0.8875	NA	NA	NA	NA
66514137	NA	NA	NA	NA	NA	NA	1	0.659	0.939	NA	NA	NA	1	0.415	0.37	NA	NA	NA	NA	NA	NA	NA	NA	NA	NA	NA	NA	NA	NA	NA	NA	NA	NA	1	1.163	0.791	NA	NA	NA	1	0.334	0.701	NA	NA	NA	1	0.665	0.808	NA
110763187	NA	NA	NA	NA	NA	NA	NA	NA	NA	NA	NA	NA	NA	NA	NA	1	0.614	0.498	1	0.574	0.685	NA	NA	NA	NA	NA	NA	1	1.626	1.097	1	1.468	1.235	1	3.119	1.667	NA	NA	NA	NA	NA	NA	1	1.1435	0.621	1	1.114	0.634	1
110777963	NA	NA	NA	1	1.575	0.586	1	0.562	1.641	NA	NA	NA	1	1.77467	2.18133	NA	NA	NA	1	0.538	0.242	NA	NA	NA	NA	NA	NA	1	0.885	2.209	NA	NA	NA	1	1.103	0.535	1	0.748	0.707	1	0.632	1.199	NA	NA	NA	1	0.508	0.248	NA
110768681	1	0.536	1.023	NA	NA	NA	NA	NA	NA	NA	NA	NA	NA	NA	NA	NA	NA	NA	NA	NA	NA	NA	NA	NA	NA	NA	NA	NA	NA	NA	NA	NA	NA	1	1.092	0.465	NA	NA	NA	NA	NA	NA	NA	NA	NA	NA	NA	NA	1
110759392	NA	NA	NA	NA	NA	NA	NA	NA	NA	NA	NA	NA	1	1.584	0.7995	NA	NA	NA	NA	NA	NA	NA	NA	NA	NA	NA	NA	1	1.15	2.088	NA	NA	NA	NA	NA	NA	1	0.8675	0.932	1	0.485	0.95	NA	NA	NA	1	1.1705	0.3785	NA
66547758	NA	NA	NA	NA	NA	NA	NA	NA	NA	1	1.421	0.556	NA	NA	NA	1	1.097	0.916	1	0.761	0.496	1	0.887	0.502	1	0.706	0.69	NA	NA	NA	1	1.376	0.916	NA	NA	NA	NA	NA	NA	NA	NA	NA	NA	NA	NA	NA	NA	NA	NA
110755169	NA	NA	NA	NA	NA	NA	1	1.899	3.081	NA	NA	NA	1	1.248	0.927	NA	NA	NA	NA	NA	NA	NA	NA	NA	1	0.883	0.508	NA	NA	NA	NA	NA	NA	1	2.338	1.342	1	1.597	1.448	NA	NA	NA	1	1.278	0.644	NA	NA	NA	NA
48101574	NA	NA	NA	NA	NA	NA	NA	NA	NA	NA	NA	NA	NA	NA	NA	NA	NA	NA	NA	NA	NA	NA	NA	NA	NA	NA	NA	NA	NA	NA	1	0.823	0.489	1	0.34	0.159	1	0.467	0.861	NA	NA	NA	NA	NA	NA	1	0.963	1.124	1
48141571	1	3.494	1.389	NA	NA	NA	1	1.018	0.916	1	2.017	0.621	NA	NA	NA	1	0.495	0.522	NA	NA	NA	NA	NA	NA	NA	NA	NA	NA	NA	NA	NA	NA	NA	NA	NA	NA	NA	NA	NA	NA	NA	NA	1	1.338	0.762	1	2.515	1.288	NA
66534424	NA	NA	NA	NA	NA	NA	NA	NA	NA	NA	NA	NA	1	0.996	0.586	NA	NA	NA	1	0.367667	0.330667	1	0.561	0.745	NA	NA	NA	NA	NA	NA	NA	NA	NA	NA	NA	NA	1	0.814	0.6215	1	0.351	1.165	NA	NA	NA	1	1.056	0.443	NA
110755317	NA	NA	NA	NA	NA	NA	NA	NA	NA	NA	NA	NA	1	0.27	0.153	NA	NA	NA	NA	NA	NA	1	0.517	1.044	NA	NA	NA	NA	NA	NA	NA	NA	NA	1	2.343	0.923	1	0.394	0.49	NA	NA	NA	NA	NA	NA	NA	NA	NA	1
110756178	NA	NA	NA	NA	NA	NA	1	1.44	0.977	1	2.01	0.923	NA	NA	NA	1	1.02	0.488	1	0.7235	0.6175	NA	NA	NA	NA	NA	NA	NA	NA	NA	NA	NA	NA	NA	NA	NA	NA	NA	NA	NA	NA	NA	1	1.681	0.536	1	2.494	0.393	1
66557463	NA	NA	NA	1	2.304	1.202	1	3.009	2.254	NA	NA	NA	1	0.432	0.302	NA	NA	NA	NA	NA	NA	NA	NA	NA	NA	NA	NA	NA	NA	NA	NA	NA	NA	NA	NA	NA	1	1.411	4.395	NA	NA	NA	NA	NA	NA	1	2.794	1.754	1
66535270	NA	NA	NA	1	1.512	1.73	NA	NA	NA	NA	NA	NA	NA	NA	NA	NA	NA	NA	1	0.486	0.715	NA	NA	NA	1	0.393	0.794	1	0.221	0.785	1	0.251	0.115	NA	NA	NA	1	0.55	0.325	NA	NA	NA	1	1.321	0.188	NA	NA	NA	NA
66503969	1	0.614	0.26	NA	NA	NA	1	1.125	0.726	NA	NA	NA	NA	NA	NA	NA	NA	NA	NA	NA	NA	NA	NA	NA	NA	NA	NA	NA	NA	NA	1	0.641	0.557	NA	NA	NA	NA	NA	NA	NA	NA	NA	1	0.753	0.758	NA	NA	NA	NA
110760433	NA	NA	NA	NA	NA	NA	NA	NA	NA	NA	NA	NA	NA	NA	NA	NA	NA	NA	NA	NA	NA	NA	NA	NA	NA	NA	NA	NA	NA	NA	NA	NA	NA	1	0.927	2.378	1	0.308	0.426	NA	NA	NA	NA	NA	NA	1	0.668	0.374	1
110757630	NA	NA	NA	1	2.131	1.746	NA	NA	NA	NA	NA	NA	NA	NA	NA	1	1.069	0.78	NA	NA	NA	NA	NA	NA	NA	NA	NA	NA	NA	NA	NA	NA	NA	NA	NA	NA	NA	NA	NA	1	0.612	0.923	NA	NA	NA	NA	NA	NA	NA
58585104	NA	NA	NA	1	1.193	4.243	1	1.929	0.1145	NA	NA	NA	1	0.649	1.108	1	0.5755	0.4605	NA	NA	NA	NA	NA	NA	NA	NA	NA	NA	NA	NA	NA	NA	NA	NA	NA	NA	1	0.252	0.467	NA	NA	NA	NA	NA	NA	1	1.113	1.431	NA
110756153	1	1.327	0.989	1	1.211	2.349	NA	NA	NA	NA	NA	NA	NA	NA	NA	NA	NA	NA	NA	NA	NA	NA	NA	NA	NA	NA	NA	1	1.2805	1.408	NA	NA	NA	1	1.995	1.4365	NA	NA	NA	NA	NA	NA	1	0.888	0.481	NA	NA	NA	NA
66529683	NA	NA	NA	1	0.751	0.777	NA	NA	NA	1	1.346	0.672	NA	NA	NA	1	0.812	0.843	1	0.77	0.905	1	0.607	0.498	1	0.658	1.082	1	1.037	0.714	NA	NA	NA	1	1.423	1.362	NA	NA	NA	NA	NA	NA	1	0.608	0.587	1	0.453	0.792	1
66549815	1	0.177348	0.72113	NA	NA	NA	NA	NA	NA	NA	NA	NA	1	0.238	0.139	NA	NA	NA	NA	NA	NA	NA	NA	NA	NA	NA	NA	NA	NA	NA	1	0.532	1.035	1	0.98	2.568	NA	NA	NA	NA	NA	NA	NA	NA	NA	NA	NA	NA	1
66518140	NA	NA	NA	NA	NA	NA	NA	NA	NA	NA	NA	NA	NA	NA	NA	NA	NA	NA	NA	NA	NA	NA	NA	NA	NA	NA	NA	NA	NA	NA	NA	NA	NA	NA	NA	NA	1	0.59	0.628	NA	NA	NA	NA	NA	NA	1	1.343	0.594	NA
66525954	NA	NA	NA	NA	NA	NA	NA	NA	NA	NA	NA	NA	NA	NA	NA	NA	NA	NA	1	0.4645	1.0625	NA	NA	NA	NA	NA	NA	NA	NA	NA	1	0.956	0.886	NA	NA	NA	NA	NA	NA	NA	NA	NA	NA	NA	NA	1	1.456	1.166	NA
66501172	NA	NA	NA	NA	NA	NA	1	1.007	0.829	NA	NA	NA	NA	NA	NA	NA	NA	NA	NA	NA	NA	NA	NA	NA	NA	NA	NA	NA	NA	NA	1	1.14	0.804	NA	NA	NA	1	0.809	0.687	NA	NA	NA	NA	NA	NA	1	1.33	1.281	1
110751409	1	0.7645	0.3755	NA	NA	NA	NA	NA	NA	1	0.671	0.161	NA	NA	NA	1	0.441	1.593	NA	NA	NA	NA	NA	NA	NA	NA	NA	NA	NA	NA	1	0.96	0.438	1	1.36533	1.236	NA	NA	NA	NA	NA	NA	1	0.8205	0.819	NA	NA	NA	NA
110763897	NA	NA	NA	NA	NA	NA	NA	NA	NA	NA	NA	NA	1	4.487	3.272	1	0.177	0.258	NA	NA	NA	1	1.419	0.625	NA	NA	NA	NA	NA	NA	NA	NA	NA	NA	NA	NA	NA	NA	NA	1	0.875	1.427	1	3.049	0.392	NA	NA	NA	NA
110760290	NA	NA	NA	1	1.252	0.686	1	0.622	1.05	NA	NA	NA	NA	NA	NA	NA	NA	NA	NA	NA	NA	NA	NA	NA	1	0.513	0.516	1	0.361	1.603	NA	NA	NA	NA	NA	NA	1	0.435	0.475	NA	NA	NA	NA	NA	NA	NA	NA	NA	NA
66510448	NA	NA	NA	NA	NA	NA	1	0.788	0.285	NA	NA	NA	NA	NA	NA	NA	NA	NA	NA	NA	NA	1	0.472	0.297	NA	NA	NA	NA	NA	NA	1	0.256	0.11	NA	NA	NA	NA	NA	NA	NA	NA	NA	NA	NA	NA	1	1.2655	3.1025	NA
66526642	NA	NA	NA	NA	NA	NA	NA	NA	NA	NA	NA	NA	NA	NA	NA	NA	NA	NA	NA	NA	NA	NA	NA	NA	NA	NA	NA	NA	NA	NA	NA	NA	NA	1	0.872	0.545	NA	NA	NA	NA	NA	NA	NA	NA	NA	1	1.581	1.158	NA
110755248	NA	NA	NA	NA	NA	NA	1	2.793	2.609	NA	NA	NA	NA	NA	NA	1	0.303	0.349	NA	NA	NA	NA	NA	NA	NA	NA	NA	1	0.488	1.055	NA	NA	NA	NA	NA	NA	1	0.6075	0.7465	NA	NA	NA	1	1.407	0.765	1	1.621	1.156	1
66548338	NA	NA	NA	NA	NA	NA	NA	NA	NA	NA	NA	NA	NA	NA	NA	NA	NA	NA	1	0.795	1.169	1	0.843	1.002	1	1.098	1.129	NA	NA	NA	NA	NA	NA	NA	NA	NA	NA	NA	NA	NA	NA	NA	NA	NA	NA	NA	NA	NA	1
110762813	1	1.378	0.734	NA	NA	NA	1	2.411	1.193	NA	NA	NA	NA	NA	NA	NA	NA	NA	NA	NA	NA	NA	NA	NA	NA	NA	NA	NA	NA	NA	NA	NA	NA	NA	NA	NA	1	1.276	1.208	NA	NA	NA	NA	NA	NA	1	1.788	0.827	1
66522335	NA	NA	NA	NA	NA	NA	NA	NA	NA	NA	NA	NA	1	0.6265	0.704	NA	NA	NA	NA	NA	NA	NA	NA	NA	NA	NA	NA	NA	NA	NA	NA	NA	NA	NA	NA	NA	1	0.45	0.853	1	0.17	0.33	NA	NA	NA	NA	NA	NA	1
110755253	1	0.448	0.473	NA	NA	NA	NA	NA	NA	NA	NA	NA	NA	NA	NA	NA	NA	NA	NA	NA	NA	NA	NA	NA	NA	NA	NA	NA	NA	NA	NA	NA	NA	1	1.967	1.943	NA	NA	NA	1	0.4465	1.4905	NA	NA	NA	NA	NA	NA	1
110758819	NA	NA	NA	1	1.396	1.404	NA	NA	NA	NA	NA	NA	NA	NA	NA	NA	NA	NA	1	0.729	0.578	NA	NA	NA	NA	NA	NA	NA	NA	NA	1	2.262	0.694	1	0.008	0.041	NA	NA	NA	NA	NA	NA	NA	NA	NA	1	1.066	0.403	1
66524947	NA	NA	NA	1	1.084	0.681	NA	NA	NA	1	2.549	1.094	NA	NA	NA	NA	NA	NA	NA	NA	NA	1	0.933	1.015	NA	NA	NA	1	1.323	2.605	NA	NA	NA	NA	NA	NA	NA	NA	NA	NA	NA	NA	1	1.95	0.562	NA	NA	NA	NA
110760574	NA	NA	NA	NA	NA	NA	NA	NA	NA	NA	NA	NA	NA	NA	NA	NA	NA	NA	1	0.619	0.491	NA	NA	NA	1	3.724	4.141	NA	NA	NA	1	1.389	1.527	1	0.271	0.829	NA	NA	NA	NA	NA	NA	NA	NA	NA	1	0.806	0.739	1
66506837	NA	NA	NA	NA	NA	NA	1	0.874	0.49	NA	NA	NA	NA	NA	NA	NA	NA	NA	NA	NA	NA	NA	NA	NA	NA	NA	NA	NA	NA	NA	1	1.1355	0.8825	1	0.957	0.473	1	0.991	1.451	NA	NA	NA	NA	NA	NA	1	1.758	1.061	NA
110761835	NA	NA	NA	1	1.4785	0.906	1	1.675	0.947	NA	NA	NA	NA	NA	NA	NA	NA	NA	NA	NA	NA	NA	NA	NA	NA	NA	NA	1	0.89	0.792	1	0.985	0.532	NA	NA	NA	NA	NA	NA	NA	NA	NA	1	1.115	0.533	NA	NA	NA	NA
110766827	1	1.285	0.989	NA	NA	NA	NA	NA	NA	NA	NA	NA	1	0.753	1.258	NA	NA	NA	1	0.468	0.512	NA	NA	NA	NA	NA	NA	NA	NA	NA	NA	NA	NA	1	0.793	0.515	NA	NA	NA	1	0.485	1.205	NA	NA	NA	1	1.929	1.682	NA
66553147	1	0.806	1.005	NA	NA	NA	NA	NA	NA	NA	NA	NA	NA	NA	NA	NA	NA	NA	1	0.508	0.445	NA	NA	NA	NA	NA	NA	1	0.644	2.0005	NA	NA	NA	1	1.372	1.103	NA	NA	NA	NA	NA	NA	NA	NA	NA	NA	NA	NA	NA
58585164	NA	NA	NA	NA	NA	NA	1	1.785	0.727	NA	NA	NA	NA	NA	NA	NA	NA	NA	1	0.287	0.118	NA	NA	NA	NA	NA	NA	1	1.603	4.451	NA	NA	NA	NA	NA	NA	1	0.619	0.285	1	0.315	1.094	NA	NA	NA	NA	NA	NA	NA
66550870	NA	NA	NA	NA	NA	NA	1	0.633	0.372	NA	NA	NA	NA	NA	NA	NA	NA	NA	NA	NA	NA	NA	NA	NA	NA	NA	NA	NA	NA	NA	NA	NA	NA	NA	NA	NA	NA	NA	NA	NA	NA	NA	NA	NA	NA	1	1.737	1.257	NA
66509916	NA	NA	NA	1	0.784	0.668	1	0.971	0.993	1	0.941	0.653	NA	NA	NA	NA	NA	NA	NA	NA	NA	NA	NA	NA	NA	NA	NA	NA	NA	NA	1	1.033	0.524	NA	NA	NA	NA	NA	NA	NA	NA	NA	NA	NA	NA	NA	NA	NA	NA
66525794	NA	NA	NA	NA	NA	NA	NA	NA	NA	NA	NA	NA	NA	NA	NA	NA	NA	NA	NA	NA	NA	1	1.224	2.006	1	0.639	2.061	NA	NA	NA	1	0.591	0.298	NA	NA	NA	NA	NA	NA	1	0.329	0.602	NA	NA	NA	NA	NA	NA	NA
66552871	NA	NA	NA	NA	NA	NA	1	1.48	0.56	NA	NA	NA	1	0.875	0.49	NA	NA	NA	NA	NA	NA	NA	NA	NA	NA	NA	NA	NA	NA	NA	NA	NA	NA	NA	NA	NA	NA	NA	NA	1	0.386	1.45	NA	NA	NA	1	1.137	0.625	1
110758110	NA	NA	NA	NA	NA	NA	1	2.2	2.056	1	3.087	1.211	1	1.457	1.34	NA	NA	NA	1	0.439	0.261	NA	NA	NA	1	0.631	0.912	NA	NA	NA	NA	NA	NA	NA	NA	NA	NA	NA	NA	1	0.715	0.913	NA	NA	NA	1	0.6435	0.427	NA
66564615	1	1.488	1.394	NA	NA	NA	NA	NA	NA	NA	NA	NA	NA	NA	NA	NA	NA	NA	1	0.863	0.787	NA	NA	NA	1	0.704	1.115	NA	NA	NA	NA	NA	NA	NA	NA	NA	NA	NA	NA	NA	NA	NA	NA	NA	NA	1	1.013	0.2	NA
110775987	NA	NA	NA	NA	NA	NA	1	1.88	0.894	NA	NA	NA	NA	NA	NA	1	0.47	0.548	1	0.491	0.493	NA	NA	NA	NA	NA	NA	NA	NA	NA	1	0.9955	0.4865	NA	NA	NA	NA	NA	NA	NA	NA	NA	NA	NA	NA	NA	NA	NA	NA
110757077	NA	NA	NA	NA	NA	NA	NA	NA	NA	NA	NA	NA	NA	NA	NA	NA	NA	NA	NA	NA	NA	NA	NA	NA	NA	NA	NA	NA	NA	NA	NA	NA	NA	1	0.909	0.78	NA	NA	NA	NA	NA	NA	NA	NA	NA	1	0.997	0.666	1
66506677	NA	NA	NA	NA	NA	NA	NA	NA	NA	NA	NA	NA	1	0.24	0.161	1	0.775	2.629	NA	NA	NA	1	0.149	0.475	NA	NA	NA	1	0.262	0.399	NA	NA	NA	NA	NA	NA	NA	NA	NA	NA	NA	NA	NA	NA	NA	1	0.823	1.206	NA
66548942	NA	NA	NA	NA	NA	NA	1	3.359	1.561	NA	NA	NA	1	1.389	1.111	NA	NA	NA	NA	NA	NA	NA	NA	NA	NA	NA	NA	NA	NA	NA	1	0.314	0.233	1	1.659	0.943	1	0.539	1.363	NA	NA	NA	NA	NA	NA	NA	NA	NA	NA
66499627	NA	NA	NA	NA	NA	NA	NA	NA	NA	NA	NA	NA	NA	NA	NA	NA	NA	NA	NA	NA	NA	NA	NA	NA	NA	NA	NA	NA	NA	NA	1	1.541	0.864	NA	NA	NA	1	0.964	0.985	NA	NA	NA	NA	NA	NA	NA	NA	NA	1
66523029	NA	NA	NA	NA	NA	NA	NA	NA	NA	NA	NA	NA	NA	NA	NA	NA	NA	NA	1	0.869	1.126	NA	NA	NA	1	0.736	0.673	NA	NA	NA	NA	NA	NA	NA	NA	NA	1	0.679	0.376	NA	NA	NA	NA	NA	NA	1	2.359	1.141	NA
110777459	NA	NA	NA	NA	NA	NA	NA	NA	NA	NA	NA	NA	NA	NA	NA	NA	NA	NA	NA	NA	NA	NA	NA	NA	NA	NA	NA	NA	NA	NA	NA	NA	NA	1	0.393	0.437	1	1.018	0.809	1	0.507	0.672	NA	NA	NA	1	0.738	0.603	NA
94400899	NA	NA	NA	1	1.3045	1.7	NA	NA	NA	NA	NA	NA	NA	NA	NA	NA	NA	NA	1	0.4725	0.548	NA	NA	NA	1	0.995	1.43	1	1.097	3.624	NA	NA	NA	1	1.536	1.37	NA	NA	NA	NA	NA	NA	NA	NA	NA	NA	NA	NA	1
110760210	NA	NA	NA	NA	NA	NA	1	1.497	0.885	NA	NA	NA	NA	NA	NA	NA	NA	NA	1	0.829	0.53	NA	NA	NA	1	1.039	0.803	NA	NA	NA	NA	NA	NA	NA	NA	NA	NA	NA	NA	NA	NA	NA	NA	NA	NA	NA	NA	NA	NA
58585256	NA	NA	NA	1	1.029	1.297	1	0.952	0.875	NA	NA	NA	1	0.731	0.838	1	0.311	0.7	NA	NA	NA	NA	NA	NA	NA	NA	NA	NA	NA	NA	NA	NA	NA	NA	NA	NA	NA	NA	NA	1	0.4655	0.868	NA	NA	NA	NA	NA	NA	NA
110767398	NA	NA	NA	NA	NA	NA	NA	NA	NA	NA	NA	NA	NA	NA	NA	NA	NA	NA	1	0.504	0.619	NA	NA	NA	1	1.443	1.624	NA	NA	NA	NA	NA	NA	NA	NA	NA	NA	NA	NA	NA	NA	NA	1	2.09	1.736	NA	NA	NA	NA
48105316	NA	NA	NA	NA	NA	NA	1	2.121	3.283	NA	NA	NA	NA	NA	NA	NA	NA	NA	1	0.39	0.352	NA	NA	NA	1	0.6105	0.5545	NA	NA	NA	1	0.75	0.4235	NA	NA	NA	NA	NA	NA	1	0.259	0.696	NA	NA	NA	NA	NA	NA	NA
66514513	NA	NA	NA	NA	NA	NA	1	1.016	0.575	NA	NA	NA	1	0.425	0.12	1	0.646	0.181	NA	NA	NA	NA	NA	NA	NA	NA	NA	NA	NA	NA	NA	NA	NA	1	0.457	0.747	NA	NA	NA	NA	NA	NA	NA	NA	NA	1	1.225	1.621	1
48101907	1	2.464	0.631	NA	NA	NA	1	0.891	0.789	1	1.578	0.659	NA	NA	NA	NA	NA	NA	1	0.929	0.871	NA	NA	NA	NA	NA	NA	1	0.686	1.227	NA	NA	NA	1	0.895	0.519	NA	NA	NA	1	0.255	1.843	1	0.631	0.725	NA	NA	NA	1
66500170	NA	NA	NA	NA	NA	NA	NA	NA	NA	NA	NA	NA	NA	NA	NA	NA	NA	NA	1	0.6005	0.8075	NA	NA	NA	NA	NA	NA	NA	NA	NA	NA	NA	NA	1	1.1735	0.8025	NA	NA	NA	NA	NA	NA	NA	NA	NA	1	1.23667	0.992333	1
66504263	NA	NA	NA	NA	NA	NA	NA	NA	NA	NA	NA	NA	NA	NA	NA	1	1.831	1.567	NA	NA	NA	1	0.461	0.505	NA	NA	NA	NA	NA	NA	1	2.266	1.141	NA	NA	NA	NA	NA	NA	NA	NA	NA	NA	NA	NA	1	1.776	0.674	NA
110758628	NA	NA	NA	NA	NA	NA	NA	NA	NA	NA	NA	NA	NA	NA	NA	1	1.327	1.342	NA	NA	NA	1	0.474	1.277	1	0.722	1.659	NA	NA	NA	NA	NA	NA	NA	NA	NA	NA	NA	NA	NA	NA	NA	NA	NA	NA	1	0.058	0.041	NA
110758263	1	0.822	0.479	NA	NA	NA	NA	NA	NA	NA	NA	NA	1	0.575	1.354	1	0.971	0.745	1	0.7375	0.7025	NA	NA	NA	1	0.843	0.587	NA	NA	NA	NA	NA	NA	NA	NA	NA	NA	NA	NA	1	0.6655	1.3005	NA	NA	NA	NA	NA	NA	NA
110749824	1	1.46	0.836	NA	NA	NA	NA	NA	NA	NA	NA	NA	1	1.034	0.658	NA	NA	NA	NA	NA	NA	NA	NA	NA	1	0.624	0.382	NA	NA	NA	NA	NA	NA	NA	NA	NA	NA	NA	NA	NA	NA	NA	NA	NA	NA	NA	NA	NA	NA
66522084	NA	NA	NA	NA	NA	NA	1	3.018	1.635	NA	NA	NA	NA	NA	NA	NA	NA	NA	NA	NA	NA	NA	NA	NA	NA	NA	NA	NA	NA	NA	NA	NA	NA	1	1.31	1.728	1	0.3025	0.608	NA	NA	NA	NA	NA	NA	1	1.172	0.357	NA
110766174	NA	NA	NA	NA	NA	NA	NA	NA	NA	NA	NA	NA	1	0.972	0.369	NA	NA	NA	NA	NA	NA	NA	NA	NA	NA	NA	NA	NA	NA	NA	NA	NA	NA	1	1.979	0.941	NA	NA	NA	NA	NA	NA	NA	NA	NA	NA	NA	NA	1
110761292	NA	NA	NA	NA	NA	NA	NA	NA	NA	NA	NA	NA	NA	NA	NA	NA	NA	NA	NA	NA	NA	NA	NA	NA	NA	NA	NA	NA	NA	NA	1	0.955	0.733	NA	NA	NA	NA	NA	NA	NA	NA	NA	NA	NA	NA	1	0.295	0.484	1
110757574	NA	NA	NA	NA	NA	NA	1	0.836	0.54	1	0.802	0.6	NA	NA	NA	NA	NA	NA	1	0.693	1.208	1	0.673	0.877	1	0.841	1.192	NA	NA	NA	NA	NA	NA	NA	NA	NA	NA	NA	NA	NA	NA	NA	1	0.746	0.632	NA	NA	NA	NA
66509714	NA	NA	NA	NA	NA	NA	1	1.438	1.398	1	2.749	1.005	NA	NA	NA	1	1.172	0.677	1	0.556	0.997	NA	NA	NA	1	0.792	0.8975	NA	NA	NA	NA	NA	NA	NA	NA	NA	NA	NA	NA	NA	NA	NA	NA	NA	NA	NA	NA	NA	NA
110767793	NA	NA	NA	NA	NA	NA	NA	NA	NA	NA	NA	NA	1	1.106	1.225	NA	NA	NA	1	0.426	0.724	NA	NA	NA	NA	NA	NA	NA	NA	NA	1	0.584	0.236	1	3.246	1.081	NA	NA	NA	1	0.565	1.421	1	1.528	0.401	NA	NA	NA	NA
66508193	NA	NA	NA	NA	NA	NA	1	1.139	1.617	NA	NA	NA	NA	NA	NA	NA	NA	NA	NA	NA	NA	NA	NA	NA	NA	NA	NA	NA	NA	NA	1	0.914	0.369	NA	NA	NA	1	0.391	0.187	1	0.945	1.147	NA	NA	NA	NA	NA	NA	NA
66524128	NA	NA	NA	NA	NA	NA	NA	NA	NA	NA	NA	NA	NA	NA	NA	NA	NA	NA	1	0.403	0.4545	1	1.388	1.161	1	0.685	0.527	NA	NA	NA	NA	NA	NA	1	0.985	0.138	NA	NA	NA	1	0.694	0.99	NA	NA	NA	NA	NA	NA	NA
110756016	NA	NA	NA	NA	NA	NA	1	0.853	1.421	NA	NA	NA	1	1.16	1.0685	NA	NA	NA	1	0.686	0.555	NA	NA	NA	NA	NA	NA	NA	NA	NA	NA	NA	NA	1	0.931	0.458	1	1.422	0.994	1	0.709	1.467	NA	NA	NA	1	1.499	0.741	NA
110756925	NA	NA	NA	NA	NA	NA	NA	NA	NA	NA	NA	NA	NA	NA	NA	NA	NA	NA	NA	NA	NA	NA	NA	NA	NA	NA	NA	1	0.489	1.351	NA	NA	NA	NA	NA	NA	1	0.407	0.165	NA	NA	NA	NA	NA	NA	1	2.483	0.59	1
110748904				1	1.796	1.513							1	1.002	0.597																									1	0.717	2.136				1	2.709	1.314
110762376							1	0.763	0.1				1	0.115	0.313																1	0.692	0.406	1	2.037	1.615				1	1.2	1.97				1	0.832	0.527
66521121																1	1.416	1.126																			1	0.666	1.636				1	1.118	1.022
110762869																									1	0.786	0.807	1	0.539	2.302	1	0.955	0.433										1	1.122	0.534
110759203																									1	2.873	2.927																			1	0.498	0.543
66522015																												1	3.578	4.962	1	1.037	0.894
110750119				1	3.268	1.061													1	0.29	0.128	1	0.687	0.54	1	1.773	0.816							1	1.704	0.859										1	3.902	1.201
110756512							1	2.396	0.462										1	0.693	1.407										1	1.199	0.944	1	0.907	0.581
110777303										1	1.458	0.661										1	0.509	0.34	1	0.611	0.79	1	0.437	0.72							1	0.38	0.757
66522051				1	1.548	0.918				1	2.001	1.159	1	1.373	3.053				1	2.616	1.19	1	2.004	1.637	1	1.033	1.143				1	1.444	0.507
66524917				1	1.688	1.922							1	1.509	3.234				1	0.86	1.382	1	0.596	0.744																1	1.158	2.274
48140312							1	0.801	0.108				1	0.269	0.458																1	0.678	0.986	1	1.465	0.588				1	0.4855	2.6825				1	1.173	0.455
66513481													1	0.045	0.06																			1	1.134	1.568	1	0.787	0.998	1	0.113	0.711				1	2.545	0.88
66514614													1	1.368	2.519													1	2.997	0.805							1	0.105	0.161							1	0.216	0.258	1
66561608													1	1.468	0.661																1	0.514	0.29							1	0.225	2.261							1
48142774							1	2.448	1.707	1	1.455	0.8				1	0.49	0.549																												1	1.171	0.7
110772198	1	2.5	1.631																																											1	2.511	1.169
58585082							1	2.241	2.395										1	0.378	0.756				1	0.355	1.214							1	1.052	0.938										1	0.568	0.268
66557640				1	0.966	0.927				1	0.737	0.498	1	0.897	0.427																1	1.013	0.5415	1	0.728	0.624				1	0.4605	1.052
66557455							1	0.789	1.394							1	0.654	0.436																1	1.515	1.524
110762180																			1	0.47	0.713													1	1.399	0.513										1	2.0485	0.5565
110749616																1	0.773	0.507	1	0.645	0.638	1	0.838	0.526	1	1.129	0.828
66532627
66564402																																		1	0.758	0.537										1	2.457	0.848
110748894										1	1.104	0.994										1	0.702	0.779							1	1.978	1.693
48094441	1	0.832	0.702																						1	1.069	2.234
66511337													1	1.654	1.435																			1	1.846	0.949				1	0.462	0.879				1	1.643	0.887	1
66552169													1	1.24	3.227													1	2.441	1.465
66500127										1	1.344	0.885	1	0.883	0.487																			1	0.601	0.545													1
110764555													1	0.724	0.469																									1	0.579	0.88							1
66524764																																		1	1.879	1.755										1	11.872	3.152
110762068													1	0.769	1.958
66506853										1	0.135	0.178																			1	3.654	0.83										1	1.457	0.441
110768723	1	1.327	0.069																						1	1.137	0.249	1	1.64	0.272							1	1.092	0.148				1	1.351	0.62
66517100																															1	0.464	0.382																1
48138819																																		1	2.559	0.839				1	0.658	0.873
110762586	1	1.37	0.576							1	1.368	0.4
110762892	1	1.258	0.752																									1	0.555	1.193	1	1.003	0.452										1	1.274	0.964
66531601	1	1.499	0.622																																											1	9.607	3.821
110755080													1	0.902	2.647																			1	0.8755	0.613
66509670																			1	0.618	4.362
48097764										1	1.494	0.731	1	0.859	0.839	1	0.932	0.9																									1	1.121	0.472
110760004	1	1.354	0.927																															1	1.19533	0.806667
66547760																																					1	0.646	0.98	1	0.51	1.183	1	1.291	0.579	1	2.244	1.194
66519371																			1	0.474	0.805
110764370							1	3.338	3.92										1	0.605	0.359	1	1.027	0.575	1	0.518	0.482
110762023	1	1.027	0.772																			1	1.056	0.743																1	0.365	1.194
110755190													1	0.958	0.757							1	0.838	0.274																									1
66563109										1	0.633	0.486																												1	0.546	0.823
110766472																			1	0.842	1.019	1	0.727	0.858							1	1.004	0.578							1	0.36	0.755
66532645													1	1.866	1.225							1	1.322	1										1	0.773	3.869				1	0.235	0.357
66508526							1	3.266	2.004										1	0.949	0.936																												1
66516122																			1	0.405	0.809
110761704																									1	0.722	1.353
110748820							1	4.771	2.255																												1	0.43	0.528										1
48096763							1	0.873	0.428				1	0.558	0.285																															1	0.776	0.841
110749420				1	0.919	0.491																																											1
66557932							1	2.302	0.579										1	0.781	1.456				1	0.845	1.018							1	0.959	0.698
110750764																																		1	0.656	0.398
110769762																									1	1.303	1.934							1	2.078	1.294
110764629																									1	0.624	0.578																1	0.621	0.585	1	1.52	1.478	1
66521713													1	1.082	0.762				1	1.024	1.144													1	1.845	1.456				1	0.514	1.065
48098231				1	1.379	1.251													1	0.645	0.963	1	1.961	3.31	1	0.805	0.678	1	0.675	1.987													1	1.557	0.923
48101027				1	0.69	0.213													1	0.471	0.275	1	0.667	0.614																1	0.576	1.001
66524360	1	5.119	0.719				1	1.666	0.371
66505721																			1	0.169	0.14				1	0.154	0.286	1	3.355	3.88				1	3.308	1.281							1	0.933	1.153
66556661				1	1.798	0.868													1	0.322	0.665										1	1.469	0.707
66521538																																					1	1.094	0.924
58585090							1	3.537	1.797																																					1	1.404	1.021
66499366																															1	0.955	0.491				1	2.849	1.596										1
66518451																																														1	1.089	1.054
110768698																1	1.833	1.308				1	0.76	0.977										1	1.716	2.488	1	1.238	0.91
110749123							1	0.741	0.012																									1	1.063	0.525				1	0.201	2.485
66506314							1	0.525	0.869							1	0.806	1.258							1	0.843	0.837
110751363																															1	0.826	0.488
110763126																			1	0.345	0.297				1	0.507	0.408
110756995																															1	1.501	0.75
66523907										1	1.25	0.437
66499186																																																	1
66547675																						1	1.014	1.22													1	0.374	0.737
66499932							1	1.36	1.653																			1	0.475	0.85																1	9.935	0.453
66525004										1	0.741	1.321										1	0.588	0.984										1	0.84	0.953													1
66499475																															1	1.094	0.691
110763538							1	1.652	0.844																			1	1.597	3.198																1	1.449	0.716
66522232																1	0.61	0.256							1	0.597	0.896
110768448																																														1	2.252	1.019
110768673																																		1	0.4485	0.5405
66555009																																		1	0.836	0.696							1	1.993	11.533				1
110750945																																											1	4.9335	15.72
110763426							1	0.61	0.386																																								1
58585202																																		1	1.443	0.927				1	0.62	1.332
66500808																1	0.716	1.848	1	0.8165	0.712	1	1.273	0.646
66507568							1	0.334	0.158																																					1	3.358	3.666
110762954				1	0.613	0.871													1	0.418	0.67							1	1.136	3.065													1	0.856	1.028
66517247													1	0.079	0.092																															1	0.019	0.12
66522796													1	0.309	0.253																						1	0.622	0.482
66542158																												1	0.652	1.158				1	1.37	0.926	1	1.224	1.108
48102954																												1	0.6	1.729							1	0.364	0.607
66508914																			1	1.037	2.195										1	1.894	1.055							1	0.574	0.625
58585138							1	1.482	0.088										1	0.318	0.379																			1	0.06	0.206
66548745													1	1.057	0.47	1	0.579	0.895	1	0.327	0.685																												1
110763389																																																	1
110764909																															1	1.004	0.396
110776093																						1	0.647	0.552										1	0.619	0.212
66534191										1	2.039	0.362
110765112													1	0.678	0.588																			1	1.137	0.977										1	0.963	0.973
66546729																			1	0.3665	0.3935				1	0.519	0.988
66504662																																					1	0.443	0.598										1
110768098																																		1	0.905	1.022
110760427																																		1	1.159	0.413
110773874													1	0.628	0.456																			1	4.204	0.89				1	0.409	1.279
110758106																															1	0.464	0.557				1	1.254	0.661
48102645										1	0.463	0.693
66532824																												1	0.68	1.953																1	2.479	1.341
110764759																																					1	0.507	1.193
66510755													1	1.248	1.303																															1	1.442	0.754
66556363																1	7.44	15.363													1	37.073	33.992							1	60.291	10.774
48124643							1	0.718	0.869							1	0.238	0.52																									1	0.835	0.502
48142179																																																	1
110773277																1	0.953	0.966				1	0.702	0.951				1	1.028	1.223
110767982													1	2.123	2.461																															1	2.279	1.814	1
110748734
110766932										1	0.277	0.103										1	0.229	0.165							1	3.144	0.557
110760746
110751360				1	0.852	0.598							1	1.2815	1.8985				1	0.419	0.462													1	1.182	0.984
110757603
66523500										1	1.314	1.368
110764131																												1	1.9045	1.9215
66525499																															1	1.936	0.889	1	2.433	1.282													1
110759500																			1	0.546	0.795				1	0.744	1.082																			1	1.154	0.559
48097948										1	0.648	0.417	1	0.996	2.079
48138568																																		1	1.454	0.562
110751110
66507736
110767671	1	1.024	1.486
66536893																																																	1
66520275										1	0.302	0.39																						1	0.866	0.663
110760196																																		1	1.326	0.753													1
110758785				1	0.325	0.635	1	1.545	1.029
110757471	1	2.324	2.304																												1	1.02	1.402
66564933																												1	1.775	2.263
110763974							1	0.957	1.359																1	0.985	0.821
48128110																						1	0.981	0.749
48096382																																								1	0.338	1.003
66517710							1	1.571	1.077																																					1	1.575	1.273
110758538				1	1.968	0.714																			1	0.756	0.473
66523683																															1	1.558	0.509
110758797										1	1.062	0.849													1	0.768	0.97
66500885	1	1.821	1.558										1	0.964	1.067
94158822
110771947																									1	0.518	0.613													1	0.456	1.153				1	4.686	2.025
66521083							1	1.001	1.198																																					1	1.913	0.909
66512104							1	2.214	1.672																															1	0.151	1.104
110756754																1	0.206	0.08
58585148																																								1	0.5995	1.202
48094542																																																	1
66504546
66519683																																					1	0.549	0.689
66507356													1	0.57	0.799																			1	1.062	0.884
110759976																																																	1
110770725				1	1.956	1.131	1	1.941	5.316
110759718
48140594																												1	1.442	2.972
66515192																																		1	7.457	5.36
110763951				1	1.907	1.545				1	1.911	1.072							1	1.268	2.51
110763457
66506431
110768240
110761627																																														1	0.301	0.11
66558220													1	1.005	1.111																									1	0.307	1.637
66560571										1	0.97	0.681				1	1.924	1.077
110751312				1	1.196	0.583																																											1
48097748													1	1.07	1.074																									1	0.315	0.89
66513257													1	2.99	1.91
110760232										1	0.874	0.67
110777375
110776792																																		1	2.373	1.727
110765044													1	1.569	0.186																												1	4.666	14.207
48137906																																					1	0.629	0.722
48117538																			1	0.758	0.81																												1
110763102																			1	0.788	0.474				1	0.885	0.957
110756256																												1	1.98	1.888										1	0.346	1.753
110764355
66509459
110773061
66515469
66540209
58585172							1	3.81	1.728
110764754																																					1	0.973	1.008
110766964																																		1	4.639	1.965
66510403
110750888
66547365																																														1	2.392	1.271
66513879													1	2.315	2.367
110777801				1	0.401	0.378
110755915
110758668																									1	0.247	0.064
110767908																									1	0.003	0.29	1	0.005	0.741
110757903
110761008
110755974																																		1	0.993	0.433	1	0.641	0.577
66530284																																																	1
110762191	1	1.395	1.296
110751000																																														1	1.646	0.96
110749575																									1	1.628	1.421				1	0.924	0.434
110760828
66532125													1	0.446	0.501																									1	0.27	0.606
110764953																																					1	1.333	1.244
66517310													1	0.726	0.561																																		1
66513692																1	1.232	0.549
66509122
48132928				1	1.146	1.219
66499763
48133028
66563892
110762186
66514624
66500478
110768095																																								1	0.499	1.97
110762305				1	1.85	0.925										1	1.097	0.563
58585086
110765998																			1	0.197	0.77				1	0.437	0.466
110755309																																		1	1.526	0.731
110762108
66535330
48097815																																					1	0.666	0.541
66545573
110777200																																		1	1.233	0.84
66501636																																		1	0.985	1.764
66549336
66507739
66525882																																											1	0.801	0.241
66522154
110750890
110766855													1	1.341	1.993
110762558																																		1	4.591	0.934
66517490																																														1	3.092	1.161
48096485																															1	1.713	0.649
66512029
110757739																												1	1.57	0.544
110756816
66543560																																					1	0.79	0.966
110762319																																					1	0.755	0.525
110760871																																					1	0.725	0.311
110750850													1	1.233	1.856
66509908
110749879																																								1	0.2	0.84
66505780																																		1	1.268	0.815
66509973
66512834													1	5.03	2.08																									1	0.3215	4.7665
66520179																			1	0.36	0.442
48120572																																					1	0.888	0.365
66516132													1	0.415	0.599																									1	0.211	0.895
48121613
66500213																																								1	0.4	0.821
110756065																																																	1
110766777
48094599				1	1.003	1.134				1	1.268	0.549
66546392										1	0.537	0.528																			1	1.346	0.592
110756097													1	2.414	2.924																									1	0.855	1.942
48109133							1	3.027	3.053
66564838																																		1	1.212	0.772
110770384													1	1.193	1.325
66522163
110765116
110777718																																								1	0.616	1.075
66505499
66523051																																								1	0.672	1.84
48104369
58585252
110766328																																		1	0.939	0.904
66509800
48105813
110749389
110758961
66564438
110755347
66530972
66546468																																		1	1.21	1.149
110756309
110762039
110756881																																								1	0.64	1.893
110772200
66525526
110761874
48097910
110765405
66566142
66547596																									1	0.336	1.443				1	1.21	2.168
66507104																																														1	0.795	0.671
66521531
110751174
66559738										1	1.303	0.719				1	1.771	1.715
66518279																																		1	2.221	1.495
110749734
110759201
48096209
66549214																									1	0.868	1.659
66514152
66560033																															1	0.899	0.755
66505531
110761302													1	1.219	0.825
66508536
110764149							1	1.03	0.296																						1	3.2645	0.569
110750821
66554757
110766249
66552237																																																	1
66512983										1	0.093	1.795				1	0.045	0.631
110751169
66525759
110771329				1	0.233	0.364				1	0.136	0.303
66500804
110764937
66533867
110758956
66566441
48096617																																																	1
110759591										1	0.349	0.241																			1	2.215	1.961
66519017																1	9.233	7.311
110756459																												1	0.931	0.75																			1
110759426	1	2.604	0.041
110763669
66522612																1	0.786	0.623
66501503
110769776
110759488				1	0.038	0.825
66531723																																								1	0.564	0.515
110766810																															1	1.172	0.782
66505876
110755719																																														1	5.722	1.311
48099278
66513276
66531055																																		1	2.021	0.864
66513303													1	2.573	1.303
66525886																			1	0.411	0.423
66515288																																		1	1.456	1.331
71480056
110757770																																		1	0.838	0.558
66553575
48106137							1	2.233	1.908				1	0.415	0.514
110761815
110767208													1	2.953	15.076
110755752													1	0.189	0.25																															1	0.648	1.968
110749723
66546705
110762272
66499467
110757579																																														1	0.946	0.753
66500931
66501388
66514180										1	1.782	1.112
110761186
110761029
66507476
110760504
110766123
110749292																												1	0.661	0.572
110765365
66519264							1	0.838	0.665
66547359																																		1	0.694	0.361
66515909
110760390																																														1	1.837	0.994
66525427
110761249
110759956
66515679
66531681
110750832																																		1	0.129	0.104
110757782																																											1	9.687	4.37
110758847
66566513
110756554
66534056
110760917																																											1	0.711	0.963
66530247
66534585
66508632
48104021
66508566
66519888
110766011
110755343							1	2.477	0.862
110750756
48096351
110760219
110767814							1	1.37	0.162
110763468
66540013
110763142																																								1	0.226	1.054
110761970
110756705																																																	1
66551610																																											1	0.926	0.094
48095724
110766283
110766275
110767219																									1	0.41	0.422
110761792
66554775
66523738
66529516
66546970
66547347										1	1.319	0.702
110768605
110773302																												1	1.777	0.065
110761320
48142169
110758428																			1	0.505	0.355
110760980																																		1	1.357	1.052
66517758
66531166													1	0.657	0.607
110764511
66510891
66501026
66526846
110758261
66536752
66504551																																											1	2.136	0.825
110766302
66524811																																		1	0.657	0.878
110763884
66520699
110755791
110759513																																		1	1.288	0.868
66517228
110750155
110763203													1	1.454	1.0825
110769724
110764663
66556839	1	0.869	0.997
66561258																												1	0.384	2.074
110760162
110762930
66511562
66525114																																					1	0.738	0.436
110756649																			1	0.536	0.47
66516093																			1	1.236	0.604
66514467
66548577																																																	1
110756873																															1	0.846	0.483
110754973																															1	20.092	6.965
110774310																																								1	1.223	2.057
110759906
110756792
110768566																												1	0.088	0.123
110750782
110764100
66550553
110758035				1	4.514	2.079
66523936
110766461																						1	0.787	1.034
48095901
110758177
62526108
110749875																												1	0.377	1.446
110757102				1	1.126	1.655
110755493
110751273
66522047
110763037
48104474
66556172
110760429
110755167
110758361
66550887
110760361
110761539
110759433
66521724
48097332
66499703
48142297
66510594																																								1	0.867	2.521
48096836
110750054
66535765
66530537
66540009							1	2.511	1.35
110755326
66548265	1	1.403	0.525
110763193							1	1.074	0.824
110766355							1	2.283	6.211
66532014
110758324																																																	1
66554396
110758513
110756408
66517656
110755905				1	0.931	0.641
66543944
66521517
110777839
48104453
110759361
48098353
110751358
66512717
48094505																																											1	1.62	0.495
110762802
66509338
66547672
110751345
66548413
48113496							1	1.244	0.136
110775283
66519020
110764140																															1	0.431	0.224
66515781
110749036
66558122
66513610
110773053
66499171
66547200																																														1	2.276	1.043
110756527
66522657
48110669
66512942
66515499
110755850
110751008
110769510
110760893													1	0.533	5.491
110765845
66501030																																								1	0.303	0.462
110773119																																					1	0.223	1.06
66515362
66560307
66524798							1	0.649	0.662
48096130
66557634																																														1	0.217	0.179
66545342
110762546
110758058													1	0.867	0.947
66513465																																		1	1.246	0.941
110760326
110760453																												1	0.52	0.902
110764419
110759936				1	1.618	0.035
66507692
66538120
110760689																															1	1.13	0.646
66523627
110757395
66509654
110750655
110760358
110748983
110759733
66501185																																		1	1.285	0.674
110763962
110760672
110764437							1	0.049	0.302
66507549																																		1	1.407	0.879
110758832
48097536													1	1.366	1.006
110760324
66499314
66513424
110761261																			1	1.086	0.591
110763965
110755322
110763195
66513640
110762747													1	0.624	5.113
110760111
48095285
110766503																			1	0.612	0.289
110749810
110765161																																																	1
110761510
110759161
66565937
110749853
66550610																																					1	0.108	0.135
66525153
110755692
110748955																															1	0.628	0.239
66522685																																																	1
110761987																																														1	1.972	1.114
110749383																						1	0.553	0.696
110767134
66519229
66533703																																								1	0.473	1.297
110764645
66524277
110756013
110761702
110758187
110767927																1	1.373	1.14
[truncated: 125 more columns]
