# Supplementary material for: Ecological Adaptation of Diverse Honey Bee (Apis mellifera) Populations
Source: PLoS One. 2010 Jun 15;5(6):e11096. doi: 10.1371/journal.pone.0011096 (PMC2886107; doi:10.1371/journal.pone.0011096)
Supplement: Dataset S4 — Complete gene enrichment spreadsheet for all analysis performed and shown in the results section. Each sheet has self explanatory column headers, sheet 1 ‘Table 1’ is the full results of the data summarized in Table 1. Sheet 2 ‘Figure 3’ is the enrichment results based on the similarity matrix present in Figure 3. Sheet 3 ‘Figure 4’ is the enrichment results based on the top 4 clusters presented in Figure 4. (0.05 MB XLS) [file pone.0011096.s004.xls]

## Sheet: Table 3
		Biological Process				Molecular function				Cellular Component
Population	Expression	Gene ontology code	Drosophila GOSlim Terms	P value	Flybase Gene names	Gene ontology code	Drosophila GOSlim Terms	P value	Flybase Gene names	Gene ontology code	Drosophila GOSlim Terms	P value	Flybase Gene names
Ch	↑37	GO:0006412	translation	0.0110952	eIF-4a,RpS3A,Ef1alpha48D,RpL21,RpL14,RpL3,RpS18,sta,RpS11	GO:0005488	binding	0.0371085	Ef1alpha48D,tsr,Arc-p20,Hsp60,Rack1,Myo31DF,eIF-4a,Ance,Fer2LCH,Ef2b,Tudor-SN,Arf79F	GO:0005840	ribosome	0.0199964	RpS3A,RpL21,RpL14,RpL3,RpS18,sta,RpS11
		GO:0006605	protein targeting	0.0654442	Hsp60,Tim8	GO:0008135	translation factor activity, nucleic acid binding	0.0488593	Ef1alpha48D,eIF-4a,Ef2b	GO:0005829	cytosol	0.0213427	eIF-4a,RpS3A,Ef1alpha48D,RpL21,RpL14,RpL3,RpS18,sta,RpS11
	↓45	GO:0005975	carbohydrate metabolic process	0.0018451	Idh,kdn,Tal,PyK,Eno,CG17333	GO:0003824	catalytic activity	4.23033e-05	CG7142,Pgm,CG4300,kdn,cathD,CG4685,CG9360,Amy-p,CG14934,Argk,Oat,PyK,Cyp9f2,Eno,CG1140,CG31148,Sodh-2,Acon,Got2,Idh,CG31075,CG31414,Tal,Got1,Prx2540-1,CG4598,wal,awd,CG1640,CG10962,GstS1,CG17333	GO:0005739	mitochondrion	0.0030834	CG1140,Acon,Got2,Idh,CG31075,kdn,Got1,CG4685,Oat,CG4598,wal
		GO:0006519	amino acid and derivative metabolic process	0.0035451	Got2,CG4300,Got1,CG4685,Oat					GO:0005575	cellular_component	1	CG1140,Pgm,Acon,Got2,CG4300,Idh,CG31075,JhI-26,Tal,kdn,Got1,CG4685,Oat,CG4598,wal,awd,PyK,GstS1,Cyp9f2,CG17333
Ko	↑12	GO:0006412	translation	0.0787157	Ef2b,Ef1alpha48D,sta	GO:0003676	nucleic acid binding	0.0087595	Ef2b,Ef1alpha48D,CG17838	GO:0005829	cytosol	0.187038	Ef2b,Ef1alpha48D,sta
						GO:0008135	translation factor activity, nucleic acid binding	0.0179084	Ef2b,Ef1alpha48D
	↓33	GO:0006091	generation of precursor metabolites and energy	1.27652e-05	mt:CoII,CoVa,CG17280,Idh,kdn,CG7998,CG10664,CG11015,wal,Pdsw	GO:0005215	transporter activity	1.23783e-07	ATPsyn-beta,mt:CoII,ATPsyn-d,CoVa,CG17280,l(2)06225,Vha55,CG1268,Vha68-2,Vha26,CG10664,CG11015,CG1213,Vha36	GO:0005739	mitochondrion	2.66999e-05	ATPsyn-beta,mt:CoII,ATPsyn-d,CoVa,CG17280,Acon,Got2,l(2)06225,CG7470,Idh,kdn,CG7998,CG10664,CG11015,wal,Pdsw
		GO:0006118	electron transport	0.0003581	mt:CoII,CoVa,CG17280,CG10664,CG11015,Pdsw	GO:0003824	catalytic activity	0.0002121	ATPsyn-beta,mt:CoII,ATPsyn-d,CoVa,CG7142,CG6475,Cat,CG17280,Acon,Got2,l(2)06225,CG7470,Vha55,Idh,kdn,CG7998,CG1268,Vha68-2,Vha26,CG10664,CG11015,wal,CG1640,CG32808,CG14935,Vha36,Pdsw,CG17333	GO:0005737	cytoplasm	0.002999	ATPsyn-beta,mt:CoII,ATPsyn-d,CoVa,RpL18A,Cat,CG17280,Acon,Got2,l(2)06225,CG7470,Vha55,Idh,kdn,CG7998,CG1268,Vha26,Vha68-2,CG10664,Fas2,CG11015,wal,Vha36,Pdsw
		GO:0006811	ion transport	0.0023314	ATPsyn-beta,ATPsyn-d,l(2)06225,Vha55,Vha26,Vha36
NZ	↑12	GO:0006915	apoptosis	0.111815	RpL14	GO:0003735	structural constituent of ribosome	0.0642002	RpL14,RpS11,RpL27A	GO:0005840	ribosome	0.0635302	RpL14,RpS11,RpL27A
	↓23	GO:0006519	amino acid and derivative metabolic process	0.126253	CG4300,Got1	GO:0003824	catalytic activity	0.109327	mt:CoII,vanin-like,CG1140,CG7142,Pgm,CG4300,CG31414,cathD,Got1,CG9360,Amy-p,CG4598,GstS1,CG17333	GO:0005739	mitochondrion	0.220326	mt:CoII,CG1140,CG4598,Got1
Ol	↑42	GO:0006950	response to stress	0.0028601	Ubi-p63E,Hsp60,Hsc70-3,Hsp83,Hsc70-4	GO:0005488	binding	0.0247213	Ef1alpha48D,Gp93,Ubi-p63E,Fer1HCH,Hsp60,Amy-p,Rack1,CG6783,awd,Tudor-SN,Arf79F,Hsc70-4	GO:0005783	endoplasmic reticulum	0.0151532	Pdi,Cpr,Hsc70-3
		GO:0006457	protein folding	0.007109	Pdi,Gp93,Hsp60,Hsp83,Hsc70-4	GO:0008134	transcription factor binding	0.0732861	Tudor-SN
		GO:0006464	protein modification process	0.029645	Ubi-p63E,awd,Arf79F
		GO:0006508	proteolysis	0.0386529	CG7142,Ubi-p63E,CG5255,CG32808
		GO:0006139	nucleobase, nucleoside, nucleotide and nucleic acid metabolic process	0.0549429	Ubi-p63E,awd,Hsc70-3,Hsc70-4
	↓41	GO:0006811	ion transport	0.0002464	ATPsyn-beta,ATPsyn-d,Vha55,blw,Vha26,CG9090,Vha36	GO:0005215	transporter activity	6.09274e-05	ATPsyn-beta,ATPsyn-d,CG17280,Vha55,CG1268,blw,Vha68-2,Vha26,CG10664,CG9090,Vha36	GO:0005739	mitochondrion	0.0001432	ATPsyn-beta,ATPsyn-d,l(1)G0156,CG17280,Scs-fp,Acon,CG7470,CG9306,CG7998,blw,Oat,CG10664,Cyt-c-p,CG9090,Pdsw
		GO:0006091	generation of precursor metabolites and energy	0.0005007	l(1)G0156,CG17280,Scs-fp,CG9306,CG7998,CG10664,Cyt-c-p,Pdsw	GO:0003824	catalytic activity	0.0045819	ATPsyn-beta,ATPsyn-d,l(1)G0334,l(1)G0156,CG7142,CG17280,Scs-fp,Acon,CG7470,Vha55,CG9306,CG7998,CG1268,Prx2540-1,blw,Vha68-2,Oat,Vha26,CG10638,CG10664,Cyt-c-p,CG8207,CG1640,CG14935,Vha36,Pdsw	GO:0005737	cytoplasm	0.0143299	ATPsyn-beta,ATPsyn-d,l(1)G0334,l(1)G0156,CG17280,Scs-fp,Acon,CG7470,Vha55,CG9306,RpL21,CG7998,CG1268,blw,Oat,Vha26,Vha68-2,CG10664,Cyt-c-p,RpS11,CG9090,Vha36,Pdsw
		GO:0006118	electron transport	0.0024901	CG17280,CG9306,CG10664,Cyt-c-p,Pdsw
		GO:0006810	transport	0.0356907	ATPsyn-beta,ATPsyn-d,Vha55,blw,Vha26,CG9090,Vha36
oR	↑20	GO:0006118	electron transport	0.0144563	CG10664,Cyt-c-p,CG11015	GO:0003824	catalytic activity	0.0002232	ATPsyn-beta,ATPsyn-d,CG7142,CG6475,Cat,Got2,Acon,Idh,CG31075,CG9360,Oat,CG5840,Prx2540-1,Aldh,Cyt-c-p,CG10664,CG11015,CG10962,CG1640	GO:0005739	mitochondrion	1.90249e-06	ATPsyn-beta,ATPsyn-d,Oat,Aldh,CG10664,Cyt-c-p,CG11015,Got2,Acon,Idh,CG31075
		GO:0006091	generation of precursor metabolites and energy	0.0179143	CG10664,Cyt-c-p,CG11015,Idh	GO:0005215	transporter activity	0.0911275	ATPsyn-beta,ATPsyn-d,CG10664,CG11015	GO:0005737	cytoplasm	0.0222366	ATPsyn-beta,ATPsyn-d,Oat,Aldh,CG10664,Cyt-c-p,CG11015,Cat,Got2,Acon,Idh,CG31075
	↓17	GO:0006457	protein folding	0.0085699	CG11267,CG2918,Hsp60,ERp60	GO:0003735	structural constituent of ribosome	0.0654243	RpL14,RpLP0,RpS23,RpL27A	GO:0005840	ribosome	0.0870496	RpL14,RpLP0,RpS23,RpL27A
		GO:0006839	mitochondrial transport	0.0293443	Hsp60,aralar1
Pd	↑30	GO:0006091	generation of precursor metabolites and energy	1.24314e-08	CoVa,l(1)G0156,CG9306,CG7998,Cyt-c-p,CG11015,CG17856	GO:0005215	transporter activity	0.0025402	ATPsyn-beta,CoVa,l(2)06225,Vha68-2,blw,CG11015,CG9090,CG17856	GO:0005739	mitochondrion	0.0001019	ATPsyn-beta,CoVa,l(1)G0156,Acon,l(2)06225,CG7470,CG9306,CG4685,CG7998,blw,Cyt-c-p,CG11015,CG9090,CG17856
		GO:0006118	electron transport	1.99655e-06	CoVa,CG9306,Cyt-c-p,CG11015,CG17856	GO:0003824	catalytic activity	0.0046386	ATPsyn-beta,CoVa,l(1)G0156,CG31148,Cat,Acon,l(2)06225,CG7470,CG9306,Tal,CG4685,CG7998,Vha68-2,blw,Cyt-c-p,CG11015,PyK,CG1640,Mlc1,CG14935,GstS1,CG17856,CG17333	GO:0005737	cytoplasm	0.0764109	ATPsyn-beta,CoVa,l(1)G0156,Cat,Acon,l(2)06225,CG7470,CG9306,Tal,CG4685,CG7998,Vha68-2,blw,Cyt-c-p,CG11015,PyK,Mlc1,CG9090,CG17856
		GO:0005975	carbohydrate metabolic process	2.22118e-05	l(1)G0156,Tal,CG7998,PyK,CG17333
		GO:0006811	ion transport	0.0002799	ATPsyn-beta,l(2)06225,blw,CG9090
		GO:0006519	amino acid and derivative metabolic process	0.0451977	CG7470,CG4685
	↓22	GO:0006457	protein folding	0.0064911	Pdi,Gp93,Hsc70-4,Cyp1	GO:0005488	binding	0.0060789	eIF-4a,Ef1alpha48D,Gp93,Ubi-p63E,Rack1,CG6783,Ef2b,Arf79F,Hsc70-4	GO:0005634	nucleus	0.007299	eIF-4a,Ubi-p63E,Hsc70-4,Cyp1
		GO:0006139	nucleobase, nucleoside, nucleotide and nucleic acid metabolic process	0.0117706	eIF-4a,Ubi-p63E,Hsc70-3,Hsc70-4	GO:0008135	translation factor activity, nucleic acid binding	0.0087768	eIF-4a,Ef1alpha48D,Ef2b	GO:0005737	cytoplasm	0.0222366	Tctp,eIF-4a,RpS3A,Ef1alpha48D,Pdi,Gp93,Ubi-p63E,sta,Hsc70-3,Ef2b,Hsc70-4,Cyp1
		GO:0006950	response to stress	0.0246075	Ubi-p63E,Hsc70-3,Hsc70-4					GO:0005829	cytosol	0.0275098	eIF-4a,RpS3A,Ef1alpha48D,sta,Ef2b,Cyp1
		GO:0006260	DNA replication	0.0395137	eIF-4a					GO:0005783	endoplasmic reticulum	0.0496535	Pdi,Hsc70-3
		GO:0006259	DNA metabolic process	0.0408647	eIF-4a,Ubi-p63E
sR	↑25	GO:0005975	carbohydrate metabolic process	0.0161094	Idh,Tal,kdn,CG17333	GO:0003824	catalytic activity	0.0569957	mt:CoII,CG1140,CG7142,CG6475,Aph-4,Acon,CG7470,Idh,kdn,Tal,Got1,Prx2540-1,Thiolase,CG8207,CG1640,Vha36,CG17333	GO:0005739	mitochondrion	0.0025598	mt:CoII,CG1140,Acon,CG7470,Idh,aralar1,kdn,Got1,Thiolase,mge
	↓19	GO:0006457	protein folding	0.0002819	Gp93,CG11267,Hsp60,ERp60,Hsc70-4	GO:0005488	binding	0.0003636	Myo31DF,Gp93,tsr,Ubi-p63E,CG11267,Fer2LCH,Tudor-SN,Hsp60,Hsc70-4,CG17838	GO:0005634	nucleus	0.0535657	Ubi-p63E,CG17838,Hsc70-4
		GO:0006950	response to stress	0.0156395	Ubi-p63E,Hsp60,Hsc70-4	GO:0008134	transcription factor binding	0.035461	Tudor-SN
		GO:0006928	cell motility	0.0241094	tsr,Hsc70-4
St	↑36	GO:0006457	protein folding	1.15311e-05	Pdi,Gp93,CG11267,Hsp60,ERp60,Hsp83,Hsc70-4,Cyp1	GO:0005488	binding	0.0564738	Ef1alpha48D,Gp93,CG11267,Fer1HCH,Hsp60,CG6783,awd,Fer2LCH,Hsc70-4,eff	GO:0005813	centrosome	0.113246	Hsp83
		GO:0006950	response to stress	0.0177254	Hsp60,RpLP0,Hsp83,Hsc70-4
		GO:0006873	cellular ion homeostasis	0.0207136	Fer1HCH,Fer2LCH
		GO:0007049	cell cycle	0.0514195	awd,Hsp83,eff
	↓41	GO:0006811	ion transport	0.0023314	ATPsyn-beta,ATPsyn-d,l(2)06225,Vha55,CG9090,Vha36	GO:0005215	transporter activity	0.0006123	Vha55,CG11015,CG9090,ATPsyn-beta,ATPsyn-d,CoVa,CG17280,l(2)06225,mge,Vha36	GO:0005739	mitochondrion	2.66999e-05	ATPsyn-beta,ATPsyn-d,CoVa,CG1140,CG17280,Acon,Got2,l(2)06225,CG7470,CG9306,CG4389,CG7998,mge,CG11015,CG9090,Pdsw
		GO:0006118	electron transport	0.0030324	CoVa,CG17280,CG9306,CG11015,Pdsw	GO:0003779	actin binding	0.0312707	Arc-p20,CG5023,Mp20,Tm1	GO:0005737	cytoplasm	0.0430544	ATPsyn-beta,ATPsyn-d,CoVa,CG1140,RpL18A,CG17280,Acon,Got2,l(2)06225,Mp20,CG7470,Vha55,CG9306,CG4389,CG7998,mge,CG11015,Tm1,Mlc1,CG9090,Vha36,Pdsw
		GO:0006091	generation of precursor metabolites and energy	0.0153311	CoVa,CG17280,CG9306,CG7998,CG11015,Pdsw

## Sheet: Figure 3.
Poluation Pair direction of Expression	Drosophila GOSlim Terms (Biological Process, Molecular Function, Cellular Component)	P value	Flybase Gene Names
Ch Ko up	protein folding	0.169712	ERp60
Ch Ko down	mitochondrion	0.0048891	wal,Acon,Got2,Idh,kdn
	carbohydrate metabolic process	0.0050637	Idh,kdn,CG17333
	generation of precursor metabolites and energy	0.0129553	wal,Idh,kdn
	catalytic activity	0.0298236	wal,Acon,Got2,CG1640,Idh,CG7142,kdn,CG17333
Ch NZ up	apoptosis	0.0360239	RpL14
	structural constituent of ribosome	0.03697	RpL14,RpS11
	structural molecule activity	0.0488082	RpL14,RpS11
Ch NZ down	catalytic activity	0.0235158	CG9360,Amy-p,CG1140,CG4598,CG7142,Pgm,CG4300,CG31414,GstS1,cathD,Got1,CG17333
Ko Ol up	translation factor activity, nucleic acid binding	0.0812676	Ef1alpha48D
	endoplasmic reticulum	0.0857509	Hsc70-3
Ko Ol down	transporter activity	5.16547e-06	ATPsyn-beta,ATPsyn-d,CG17280,Vha55,Vha26,Vha68-2,CG1268,CG10664,Vha36
	ion transport	0.00029	ATPsyn-beta,ATPsyn-d,Vha55,Vha26,Vha36
	catalytic activity	0.0008155	ATPsyn-beta,ATPsyn-d,CG7142,CG17280,Acon,CG7470,Vha55,CG7998,Vha26,Vha68-2,CG1268,CG10664,CG1640,CG14935,Vha36,Pdsw
	mitochondrion	0.0051731	ATPsyn-beta,ATPsyn-d,CG17280,Acon,CG7470,CG7998,CG10664,Pdsw
Ko St up	translation factor activity, nucleic acid binding	0.0812676	Ef1alpha48D
	translation	0.0943772	Ef1alpha48D,sta
Ko St Down	mitochondrion	3.60095e-05	ATPsyn-beta,ATPsyn-d,CoVa,CG17280,Acon,l(2)06225,Got2,CG7470,CG7998,CG11015,Pdsw
	transporter activity	5.77975e-05	ATPsyn-beta,ATPsyn-d,CoVa,CG17280,l(2)06225,Vha55,CG11015,Vha36
	ion transport	0.0007233	ATPsyn-beta,ATPsyn-d,l(2)06225,Vha55,Vha36
	electron transport	0.0019702	CoVa,CG17280,CG11015,Pdsw
	generation of precursor metabolites and energy	0.0042227	CoVa,CG17280,CG7998,CG11015,Pdsw
	catalytic activity	0.0075137	ATPsyn-beta,ATPsyn-d,CoVa,CG6475,CG17280,Acon,l(2)06225,Got2,CG7470,Vha55,CG7998,CG11015,CG14935,Vha36,Pdsw
Ol St up	protein folding	0.0005739	Pdi,Gp93,Hsp60,Hsc70-4,Hsp83
	response to stress	0.0249865	Hsp60,Hsc70-4,Hsp83
	cell motility	0.0332724	awd,Hsc70-4
	endoplasmic reticulum	0.0423668	Pdi,Cpr
Ol St down	ion transport	0.00029	ATPsyn-beta,ATPsyn-d,Vha55,CG9090,Vha36
	mitochondrion	0.0009302	ATPsyn-beta,ATPsyn-d,CG7998,CG17280,Acon,CG7470,CG9306,CG9090,Pdsw
	transporter activity	0.0014963	ATPsyn-beta,ATPsyn-d,CG17280,Vha55,CG9090,Vha36
	electron transport	0.0114896	CG17280,CG9306,Pdsw
	generation of precursor metabolites and energy	0.013365	CG7998,CG17280,CG9306,Pdsw
	transport	0.0152963	ATPsyn-beta,ATPsyn-d,Vha55,CG9090,Vha36
oR Pd up	electron transport	0.0123678	Cyt-c-p,CG11015
	mitochondrion	0.0161976	ATPsyn-beta,Acon,Cyt-c-p,CG11015
	generation of precursor metabolites and energy	0.0459874	Cyt-c-p,CG11015
Pd sR up	carbohydrate metabolic process	0.0133198	Tal,CG17333
	nucleobase, nucleoside, nucleotide and nucleic acid metabolic process	0.0169415	Tal,CG17333
Pd sR down	response to stress	0.0155664	Ubi-p63E,Hsc70-4
	protein folding	0.0209521	Gp93,Hsc70-4
	transcription, DNA-dependent	0.0242397	Ubi-p63E
	nucleus	0.0285044	Ubi-p63E,Hsc70-4
	nucleobase, nucleoside, nucleotide and nucleic acid metabolic process	0.0313732	Ubi-p63E,Hsc70-4
	transcription	0.0360239	Ubi-p63E

## Sheet: Figure 4.
	Biological Process				Molecular function				Cellular Component
	Gene ontology code	Drosophila GOSlim Terms	P value	Flybase Gene names	Gene ontology code	Drosophila GOSlim Terms	P value	Flybase Gene names	Gene ontology code	Drosophila GOSlim Terms	P value	Flybase Gene names
Cluster 1	GO:0006412	translation	0.0202285	RpL14,RpL3,RpS23,RpS11,RpL21,RpL27A	GO:0003735	structural constituent of ribosome	0.0025267	RpL14,RpL3,RpS23,RpS11,RpL21,RpL27A	GO:0005840	ribosome	0.0059945	RpL14,RpL3,RpS23,RpS11,RpL21,RpL27A
	GO:0006457	protein folding	0.0407232	CG11267,CG2918,ERp60	GO:0005198	structural molecule activity	0.0054019	RpL14,RpL3,RpS23,RpS11,RpL21,RpL27A	GO:0005829	cytosol	0.0397894	RpL14,RpL3,RpS23,RpS11,RpL21,RpL27A
Cluster 2	GO:0006950	response to stress	0.0004426	Ubi-p63E,Hsp60,RpLP0,Hsc70-3,Hsp83,Hsc70-4	GO:0005488	binding	0.0040991	eIF-4a,Ef1alpha48D,Gp93,Ubi-p63E,Hsp60,Rack1,Fer2LCH,Ef2b,Tudor-SN,Arf79F,Hsc70-4,CG17838,eff	GO:0005634	nucleus	0.014103	eIF-4a,Ubi-p63E,RpLP0,Hsc70-4,CG17838
	GO:0006457	protein folding	0.0086921	Pdi,Gp93,Hsp60,Hsp83,Hsc70-4	GO:0008135	translation factor activity, nucleic acid binding	0.03294	eIF-4a,Ef1alpha48D,Ef2b	GO:0008135
	GO:0006259	DNA metabolic process	0.015297	eIF-4a,Ubi-p63E,RpLP0	GO:0003676	nucleic acid binding	0.0614098	eIF-4a,Ef1alpha48D,Ef2b,CG17838	GO:0003676
Cluster 6	GO:0005975	carbohydrate metabolic process	7.07638e-05	l(1)G0156,kdn,CG7998,PyK,Eno,Scs-fp,Idh,Tal,CG17333	GO:0003824	catalytic activity	7.91301e-06	mt:CoII,l(1)G0156,CG7142,Pgm,CG7470,Vha55,CG4300,kdn,CG4685,CG14934,CG7998,Oat,CG5840,Vha26,Cyt-c-p,PyK,Eno,l(1)G0334,ATPsyn-d,CG1140,Cat,CG31148,Scs-fp,Sodh-2,Got2,Acon,Idh,CG31075,Tal,Got1,blw,Vha68-2,Prx2540-1,CG1268,Aldh,wal,CG1640,CG10962,GstS1,CG17333	GO:0005739	mitochondrion	3.48183e-05	mt:CoII,l(1)G0156,CG7470,kdn,CG4685,CG7998,Oat,Cyt-c-p,ATPsyn-d,CG1140,Scs-fp,Acon,Got2,Idh,CG31075,Got1,blw,Aldh,wal
	GO:0006519	amino acid and derivative metabolic process	0.0035863	CG7470,CG4300,Ssadh,Oat,Got2,Got1	GO:0005215	transporter activity	0.0864473	mt:CoII,Vha55,Vha26,ATPsyn-d,blw,Vha68-2,CG1268	GO:0005737	cytoplasm	0.021533	mt:CoII,l(1)G0156,CG7470,Mp20,Vha55,kdn,CG4685,CG7998,Oat,Vha26,Cyt-c-p,PyK,l(1)G0334,ATPsyn-d,CG1140,Cat,Scs-fp,Acon,Got2,Idh,CG31075,Tal,Got1,blw,Vha68-2,CG1268,Aldh,wal,Tm1
	GO:0006091	generation of precursor metabolites and energy	0.0050971	mt:CoII,l(1)G0156,kdn,CG7998,Cyt-c-p,Scs-fp,Idh,wal
Cluster 7	GO:0006118	electron transport	6.54016e-06	CoVa,CG10664,CG17280,CG11015,CG9306,Pdsw	GO:0005215	transporter activity	3.01822e-05	ATPsyn-beta,CoVa,CG10664,CG17280,CG11015,l(2)06225,CG9090,Vha36	GO:0005739	mitochondrion	0.0018869	ATPsyn-beta,CoVa,CG10664,CG17280,CG11015,l(2)06225,CG9306,CG9090,Pdsw
	GO:0006091	generation of precursor metabolites and energy	0.0005107	CoVa,CG10664,CG17280,CG11015,CG9306,Pdsw	GO:0003824	catalytic activity	0.0455988	ATPsyn-beta,CoVa,CG10664,CG6475,CG17280,CG11015,CG1827,l(2)06225,Mlc1,CG14935,CG9306,Vha36,Pdsw
	GO:0006811	ion transport	0.0064911	ATPsyn-beta,l(2)06225,CG9090,Vha36
